# Supplementary material for: Diaqua­bis­(5-carb­oxy-2-propyl-1H-imidazole-4-carboxyl­ato-κ2 N 3,O 4)cadmium N,N-dimethyl­formamide disolvate
Source: Acta Crystallogr Sect E Struct Rep Online. 2011 Nov 30;67(Pt 12):m1870–1. doi: 10.1107/S1600536811050264 (PMC3238758; doi:10.1107/S1600536811050264)
Supplement: Supplementary file 1 [file e-67-m1870-sup1.cif]

##############################################################################
#                                                                            #
# This CIF contains the data in a paper accepted for publication in          #
# Acta Crystallographica Section E. It conforms to the requirements of       #
# Notes for Authors for Acta Crystallographica Section E, and has been       #
# peer reviewed under the auspices of the IUCr Commission on Journals.       #
#                                                                            #
# Full details of the Crystallographic Information File format               #
# are given in the paper "The Crystallographic Information File (CIF):       #
# a New Standard Archive File for Crystallography" by S. R. Hall, F. H.      #
# Allen and I. D. Brown [Acta Cryst. (1991), A47, 655-685].                  #
#                                                                            #
# The current version of the core CIF dictionary is obtainable from          #
# ftp://ftp.iucr.org/pub/cif_core.dic.                                       #
#                                                                            #
# Software is freely available for graphical display of the structure(s)     #
# in this CIF. For information consult the CIF software page                 #
# http://www.iucr.org/resources/cif/software.                                #
#                                                                            #
# This file may be used for bona fide research purposes within the           #
# scientific community so long as proper attribution is given to the journal # 
# article from which it was obtained.                                        #
#                                                                            #
##############################################################################
data_I
_audit_creation_method     SHELXL-97
_chemical_name_systematic
;
Diaquabis(5-carboxy-2-propyl-1<i>H</i>-imidazole-4-carboxylato-
\k^2^<i>N</i>^3^,<i>O</i>^4^)cadmium <i>N</i>,<i>N</i>-dimethylformamide
disolvate
;
_chemical_name_common     ?
_chemical_formula_moiety     'C16 H22 Cd N4 O10, 2(C3 H7 N O)'
_chemical_formula_sum     'C22 H36 Cd N6 O12'
_chemical_formula_iupac     '[Cd (C8 H9 N2 O4)2 (H2 O)2], 2C3 H7 N O'
_chemical_formula_weight     688.97
_chemical_melting_point     ?
_symmetry_cell_setting     orthorhombic
_symmetry_space_group_name_H-M     'P n a 21'
_symmetry_space_group_name_Hall     'P 2c -2n'
loop_
    _symmetry_equiv_pos_as_xyz
    'x, y, z'
    '-x, -y, z+1/2'
    '-x+1/2, y+1/2, z+1/2'
    'x+1/2, -y+1/2, z'
_cell_length_a     16.6040(14)
_cell_length_b     9.8516(8)
_cell_length_c     18.4154(16)
_cell_angle_alpha     90.00
_cell_angle_beta     90.00
_cell_angle_gamma     90.00
_cell_volume     3012.3(4)
_cell_formula_units_Z     4
_cell_measurement_reflns_used     3600
_cell_measurement_theta_min     1.36
_cell_measurement_theta_max     28
_cell_measurement_temperature     295(2)
_exptl_crystal_description     block
_exptl_crystal_colour     colourless
_exptl_crystal_size_max     0.27
_exptl_crystal_size_mid     0.24
_exptl_crystal_size_min     0.21
_exptl_crystal_density_diffrn     1.519
_exptl_crystal_density_meas     ?
_exptl_crystal_density_method     'not measured'
_exptl_crystal_F_000     1416
_exptl_absorpt_coefficient_mu     0.792
_exptl_absorpt_correction_type     multi-scan
_exptl_absorpt_process_details     '(<i>REQAB</i>; Jacobson, 1998)'
_exptl_absorpt_correction_T_min     0.815
_exptl_absorpt_correction_T_max     0.851
_exptl_special_details     ?
_diffrn_ambient_temperature     295(2)
_diffrn_radiation_type     MoK\a
_diffrn_radiation_wavelength     0.71073
_diffrn_radiation_source     'fine-focus sealed tube'
_diffrn_radiation_monochromator     graphite
_diffrn_measurement_device_type     'Rigaku/MSC Mercury CCD'
_diffrn_measurement_method     '\w scans'
_diffrn_detector_area_resol_mean     ?
_diffrn_reflns_number     16187
_diffrn_reflns_av_R_equivalents     0.0461
_diffrn_reflns_av_sigmaI/netI     0.0431
_diffrn_reflns_theta_min     2.21
_diffrn_reflns_theta_max     26.25
_diffrn_reflns_theta_full     26.25
_diffrn_measured_fraction_theta_max     1.000
_diffrn_measured_fraction_theta_full     1.000
_diffrn_reflns_limit_h_min     -20
_diffrn_reflns_limit_h_max     20
_diffrn_reflns_limit_k_min     -11
_diffrn_reflns_limit_k_max     12
_diffrn_reflns_limit_l_min     -22
_diffrn_reflns_limit_l_max     11
_diffrn_standards_number     0
_diffrn_standards_interval_count     .
_diffrn_standards_interval_time     .
_diffrn_standards_decay_%     ?
_refine_special_details
;
Refinement of <i>F</i>^2^ against ALL reflections. The weighted <i>R</i>-factor
<i>wR</i> and goodness of fit <i>S</i> are based on <i>F</i>^2^, conventional
<i>R</i>-factors <i>R</i> are based on <i>F</i>, with <i>F</i> set to zero for
negative <i>F</i>^2^. The threshold expression of <i>F</i>^2^ >
\s(<i>F</i>^2^) is used only for calculating <i>R</i>-factors(gt) <i>etc</i>.
and is not relevant to the choice of reflections for refinement.
<i>R</i>-factors based on <i>F</i>^2^ are statistically about twice as large
as those based on <i>F</i>, and <i>R</i>- factors based on ALL data will be
even larger.
;
_reflns_number_total     4421
_reflns_number_gt     3111
_reflns_threshold_expression     I>2\s(I)
_refine_ls_structure_factor_coef     Fsqd
_refine_ls_matrix_type     full
_refine_ls_R_factor_all     0.0588
_refine_ls_R_factor_gt     0.0353
_refine_ls_wR_factor_gt     0.0690
_refine_ls_wR_factor_ref     0.0791
_refine_ls_goodness_of_fit_ref     1.003
_refine_ls_restrained_S_all     1.010
_refine_ls_number_reflns     4421
_refine_ls_number_parameters     444
_refine_ls_number_restraints     233
_refine_ls_hydrogen_treatment     mixed
_refine_ls_weighting_scheme     calc
_refine_ls_weighting_details
         'calc w=1/[\s^2^(Fo^2^)+(0.0200P)^2^+3.2000P] where P=(Fo^2^+2Fc^2^)/3'
_atom_sites_solution_hydrogens     geom
_atom_sites_solution_primary     direct
_atom_sites_solution_secondary     difmap
_refine_ls_shift/su_max     0.002
_refine_ls_shift/su_mean     0.000
_refine_diff_density_max     0.405
_refine_diff_density_min     -0.392
_refine_ls_extinction_method     none
_refine_ls_extinction_coef     ?
_refine_ls_abs_structure_details     'Flack (1983), 1285 Friedel pairs'
_refine_ls_abs_structure_Flack     -0.04(4)
loop_
    _atom_type_symbol
    _atom_type_description
    _atom_type_scat_dispersion_real
    _atom_type_scat_dispersion_imag
    _atom_type_scat_source
    'C' 'C' 0.0033 0.0016
                         'International Tables Vol C Tables 4.2.6.8 and 6.1.1.4'
    'H' 'H' 0.0000 0.0000
                         'International Tables Vol C Tables 4.2.6.8 and 6.1.1.4'
    'Cd' 'Cd' -0.8075 1.2024
                         'International Tables Vol C Tables 4.2.6.8 and 6.1.1.4'
    'N' 'N' 0.0061 0.0033
                         'International Tables Vol C Tables 4.2.6.8 and 6.1.1.4'
    'O' 'O' 0.0106 0.0060
                         'International Tables Vol C Tables 4.2.6.8 and 6.1.1.4'
_computing_data_collection     'RAPID-AUTO (Rigaku, 1998)'
_computing_cell_refinement     'RAPID-AUTO (Rigaku, 1998)'
_computing_data_reduction     'CrystalStructure (Rigaku/MSC, 2002)'
_computing_structure_solution     'SHELXS97 (Sheldrick, 2008)'
_computing_structure_refinement     'SHELXL97 (Sheldrick, 2008)'
_computing_molecular_graphics     'SHELXTL (Sheldrick, 2008)'
_computing_publication_material     'SHELXTL (Sheldrick, 2008)'
loop_
    _atom_site_type_symbol
    _atom_site_label
    _atom_site_fract_x
    _atom_site_fract_y
    _atom_site_fract_z
    _atom_site_U_iso_or_equiv
    _atom_site_adp_type
    _atom_site_calc_flag
    _atom_site_refinement_flags
    _atom_site_occupancy
    _atom_site_symmetry_multiplicity
    _atom_site_disorder_assembly
    _atom_site_disorder_group
    Cd Cd1 0.61035(2) 0.49830(5) 0.52305(9) 0.04966(12) Uani d . 1 1 . .
    O O1 0.4830(3) 1.1346(4) 0.5670(3) 0.0656(16) Uani d . 1 1 . .
    O O2 0.5807(3) 1.0620(5) 0.6382(3) 0.0668(14) Uani d . 1 1 . .
    H H2 0.5962 0.9882 0.6534 0.080 Uiso calc R 1 1 . .
    O O3 0.6581(3) 0.8521(5) 0.6574(3) 0.0677(14) Uani d . 1 1 . .
    O O4 0.6630(3) 0.6406(4) 0.6142(3) 0.0614(13) Uani d . 1 1 . .
    O O5 0.7407(3) -0.1351(4) 0.4749(3) 0.0665(16) Uani d . 1 1 . .
    O O6 0.6439(3) -0.0594(5) 0.4016(3) 0.0674(14) Uani d . 1 1 . .
    H H6 0.6161 0.0092 0.3987 0.081 Uiso calc R 1 1 . .
    O O7 0.5653(3) 0.1490(4) 0.3846(3) 0.0614(13) Uani d . 1 1 . .
    O O8 0.5579(2) 0.3569(4) 0.4313(3) 0.0572(13) Uani d . 1 1 . .
    O O1W 0.7047(3) 0.5956(4) 0.4459(4) 0.0730(16) Uani d D 1 1 . .
    H H1W 0.748(3) 0.554(6) 0.440(5) 0.110 Uiso d D 1 1 . .
    H H2W 0.718(4) 0.675(3) 0.442(5) 0.110 Uiso d D 1 1 . .
    O O2W 0.5174(3) 0.4033(4) 0.6026(3) 0.0662(15) Uani d D 1 1 . .
    H H3W 0.519(4) 0.325(3) 0.590(4) 0.099 Uiso d D 1 1 . .
    H H4W 0.473(2) 0.434(6) 0.596(5) 0.099 Uiso d D 1 1 . .
    N N1 0.4706(3) 0.8811(4) 0.4998(3) 0.0429(15) Uani d . 1 1 A .
    H H1A 0.4358 0.9371 0.4826 0.051 Uiso calc R 1 1 . .
    N N2 0.5401(2) 0.6945(4) 0.5161(4) 0.0391(11) Uani d . 1 1 A .
    N N3 0.7518(3) 0.1189(5) 0.5425(3) 0.0483(17) Uani d . 1 1 A .
    H H3A 0.7873 0.0636 0.5592 0.058 Uiso calc R 1 1 . .
    N N4 0.6815(2) 0.3026(4) 0.5273(4) 0.0418(11) Uani d . 1 1 A .
    C C1 0.5241(3) 0.9076(5) 0.5542(3) 0.0398(14) Uani d . 1 1 . .
    C C2 0.5677(3) 0.7909(5) 0.5641(3) 0.0396(14) Uani d . 1 1 . .
    C C3 0.5277(4) 1.0437(6) 0.5882(4) 0.0517(18) Uani d . 1 1 . .
    C C4 0.6343(4) 0.7584(6) 0.6152(4) 0.0527(17) Uani d . 1 1 . .
    C C5 0.4819(3) 0.7508(5) 0.4775(3) 0.0414(14) Uani d D 1 1 . .
    C C6A 0.4334(10) 0.686(2) 0.4188(5) 0.059(3) Uani d PDU 0.680(7) 1 A 1
    H H6A 0.3842 0.7379 0.4119 0.071 Uiso calc PR 0.680(7) 1 A 1
    H H6B 0.4183 0.5953 0.4338 0.071 Uiso calc PR 0.680(7) 1 A 1
    C C7A 0.4787(7) 0.6779(11) 0.3461(6) 0.076(3) Uani d PDU 0.680(7) 1 A 1
    H H7A 0.5335 0.6477 0.3544 0.091 Uiso calc PR 0.680(7) 1 A 1
    H H7B 0.4525 0.6126 0.3145 0.091 Uiso calc PR 0.680(7) 1 A 1
    C C8A 0.4793(9) 0.8133(12) 0.3110(7) 0.105(4) Uani d PDU 0.680(7) 1 A 1
    H H8A 0.4993 0.8050 0.2623 0.158 Uiso calc PR 0.680(7) 1 A 1
    H H8B 0.5134 0.8735 0.3380 0.158 Uiso calc PR 0.680(7) 1 A 1
    H H8C 0.4255 0.8491 0.3098 0.158 Uiso calc PR 0.680(7) 1 A 1
    C C6B 0.439(2) 0.676(4) 0.4189(8) 0.065(4) Uani d PDU 0.320(7) 1 A 2
    H H6C 0.3824 0.6690 0.4324 0.077 Uiso calc PR 0.320(7) 1 A 2
    H H6D 0.4603 0.5846 0.4167 0.077 Uiso calc PR 0.320(7) 1 A 2
    C C7B 0.4436(13) 0.738(3) 0.3427(13) 0.080(3) Uani d PDU 0.320(7) 1 A 2
    H H7C 0.4013 0.7008 0.3124 0.096 Uiso calc PR 0.320(7) 1 A 2
    H H7D 0.4354 0.8358 0.3458 0.096 Uiso calc PR 0.320(7) 1 A 2
    C C8B 0.5227(14) 0.710(3) 0.3096(14) 0.105(6) Uani d PDU 0.320(7) 1 A 2
    H H8D 0.5154 0.6838 0.2598 0.157 Uiso calc PR 0.320(7) 1 A 2
    H H8E 0.5487 0.6379 0.3357 0.157 Uiso calc PR 0.320(7) 1 A 2
    H H8F 0.5556 0.7902 0.3118 0.157 Uiso calc PR 0.320(7) 1 A 2
    C C9 0.6991(3) 0.0907(5) 0.4879(3) 0.0409(15) Uani d . 1 1 . .
    C C10 0.6547(3) 0.2079(5) 0.4781(3) 0.0399(14) Uani d . 1 1 . .
    C C11 0.7400(3) 0.2446(5) 0.5661(3) 0.0434(15) Uani d D 1 1 . .
    C C12 0.6953(4) -0.0449(6) 0.4524(4) 0.0501(17) Uani d . 1 1 . .
    C C13 0.5881(4) 0.2408(6) 0.4287(4) 0.0467(16) Uani d . 1 1 . .
    C C14A 0.7785(8) 0.3070(14) 0.6317(5) 0.075(3) Uani d PDU 0.680(7) 1 A 1
    H H14A 0.7634 0.4018 0.6353 0.091 Uiso calc PR 0.680(7) 1 A 1
    H H14B 0.8367 0.3017 0.6276 0.091 Uiso calc PR 0.680(7) 1 A 1
    C C15A 0.7501(10) 0.2293(14) 0.7006(7) 0.108(3) Uani d PDU 0.680(7) 1 A 1
    H H15A 0.6917 0.2293 0.7027 0.129 Uiso calc PR 0.680(7) 1 A 1
    H H15B 0.7682 0.1358 0.6982 0.129 Uiso calc PR 0.680(7) 1 A 1
    C C16A 0.7827(10) 0.2939(17) 0.7661(6) 0.132(4) Uani d PDU 0.680(7) 1 A 1
    H H16A 0.7636 0.2465 0.8083 0.199 Uiso calc PR 0.680(7) 1 A 1
    H H16B 0.7653 0.3867 0.7681 0.199 Uiso calc PR 0.680(7) 1 A 1
    H H16C 0.8404 0.2906 0.7648 0.199 Uiso calc PR 0.680(7) 1 A 1
    C C14B 0.7994(14) 0.320(3) 0.6113(10) 0.068(4) Uani d PDU 0.320(7) 1 A 2
    H H14C 0.7917 0.4168 0.6047 0.081 Uiso calc PR 0.320(7) 1 A 2
    H H14D 0.8536 0.2976 0.5955 0.081 Uiso calc PR 0.320(7) 1 A 2
    C C15B 0.7901(14) 0.284(3) 0.6922(12) 0.093(4) Uani d PDU 0.320(7) 1 A 2
    H H15C 0.7966 0.1874 0.6990 0.112 Uiso calc PR 0.320(7) 1 A 2
    H H15D 0.8312 0.3305 0.7203 0.112 Uiso calc PR 0.320(7) 1 A 2
    C C16B 0.7095(15) 0.327(3) 0.7171(14) 0.113(6) Uani d PDU 0.320(7) 1 A 2
    H H16D 0.7064 0.3180 0.7689 0.169 Uiso calc PR 0.320(7) 1 A 2
    H H16E 0.6693 0.2702 0.6949 0.169 Uiso calc PR 0.320(7) 1 A 2
    H H16F 0.7003 0.4196 0.7037 0.169 Uiso calc PR 0.320(7) 1 A 2
    O O9 0.3702(2) 0.5396(4) 0.6089(3) 0.0675(14) Uani d . 1 1 . .
    N N5 0.3911(3) 0.7234(5) 0.6798(3) 0.0514(13) Uani d . 1 1 . .
    C C17 0.3557(3) 0.6572(5) 0.6270(3) 0.0559(19) Uani d . 1 1 . .
    H H17A 0.3162 0.7031 0.6009 0.067 Uiso calc R 1 1 . .
    C C18 0.3685(3) 0.8631(5) 0.6949(3) 0.080(2) Uani d R 1 1 . .
    H H18A 0.3248 0.8892 0.6637 0.119 Uiso calc R 1 1 . .
    H H18B 0.4138 0.9215 0.6864 0.119 Uiso calc R 1 1 . .
    H H18C 0.3519 0.8709 0.7447 0.119 Uiso calc R 1 1 . .
    C C19 0.4499(5) 0.6607(9) 0.7254(5) 0.087(3) Uani d . 1 1 . .
    H H19A 0.4500 0.5645 0.7170 0.131 Uiso calc R 1 1 . .
    H H19B 0.4371 0.6784 0.7753 0.131 Uiso calc R 1 1 . .
    H H19C 0.5022 0.6971 0.7145 0.131 Uiso calc R 1 1 . .
    O O10 0.8514(2) 0.4647(4) 0.4356(3) 0.0676(15) Uani d . 1 1 . .
    N N6 0.8302(3) 0.2882(5) 0.3600(3) 0.0548(14) Uani d . 1 1 . .
    C C20 0.8676(4) 0.3505(7) 0.4120(4) 0.060(2) Uani d . 1 1 . .
    H H20A 0.9104 0.3050 0.4336 0.072 Uiso calc R 1 1 . .
    C C21 0.7640(4) 0.3522(8) 0.3232(5) 0.075(2) Uani d . 1 1 . .
    H H21A 0.7836 0.4272 0.2951 0.112 Uiso calc R 1 1 . .
    H H21B 0.7258 0.3843 0.3583 0.112 Uiso calc R 1 1 . .
    H H21C 0.7384 0.2876 0.2917 0.112 Uiso calc R 1 1 . .
    C C22 0.8521(5) 0.1525(7) 0.3359(5) 0.084(3) Uani d . 1 1 . .
    H H22A 0.8067 0.0929 0.3416 0.126 Uiso calc R 1 1 . .
    H H22B 0.8962 0.1196 0.3646 0.126 Uiso calc R 1 1 . .
    H H22C 0.8676 0.1553 0.2857 0.126 Uiso calc R 1 1 . .
loop_
    _atom_site_aniso_label
    _atom_site_aniso_U_11
    _atom_site_aniso_U_22
    _atom_site_aniso_U_33
    _atom_site_aniso_U_12
    _atom_site_aniso_U_13
    _atom_site_aniso_U_23
    Cd1 0.04830(18) 0.02748(15) 0.0732(3) 0.00652(16) -0.0012(3) -0.0011(2)
    O1 0.060(3) 0.033(2) 0.104(5) 0.009(2) 0.004(3) -0.005(2)
    O2 0.079(4) 0.040(3) 0.082(4) 0.000(3) 0.002(3) -0.019(3)
    O3 0.080(4) 0.054(3) 0.069(4) 0.003(2) -0.028(3) -0.015(3)
    O4 0.062(3) 0.047(3) 0.075(4) 0.005(2) -0.024(3) 0.003(3)
    O5 0.063(3) 0.031(2) 0.105(5) 0.011(2) 0.008(3) -0.005(3)
    O6 0.075(4) 0.039(3) 0.088(4) 0.004(3) -0.011(3) -0.019(3)
    O7 0.070(3) 0.048(3) 0.067(3) -0.003(2) -0.015(3) -0.008(2)
    O8 0.060(3) 0.038(2) 0.074(4) 0.010(2) -0.015(3) 0.002(2)
    O1W 0.066(3) 0.040(3) 0.113(5) -0.001(2) 0.022(4) -0.002(3)
    O2W 0.064(3) 0.037(2) 0.098(4) 0.001(2) 0.017(3) -0.005(3)
    N1 0.038(3) 0.033(2) 0.059(4) 0.008(2) -0.001(3) 0.008(2)
    N2 0.040(2) 0.030(2) 0.047(3) 0.0019(17) -0.008(3) -0.007(3)
    N3 0.037(3) 0.036(2) 0.072(5) 0.007(2) -0.002(3) 0.012(3)
    N4 0.038(2) 0.0281(19) 0.059(3) 0.0001(17) 0.003(3) 0.008(3)
    C1 0.037(3) 0.031(3) 0.052(4) 0.002(2) 0.004(3) 0.000(3)
    C2 0.043(3) 0.031(3) 0.045(4) 0.001(2) 0.002(3) 0.004(3)
    C3 0.047(4) 0.035(3) 0.073(5) -0.005(3) 0.016(4) -0.007(3)
    C4 0.052(4) 0.048(4) 0.057(5) 0.000(3) -0.010(4) 0.008(4)
    C5 0.036(3) 0.035(3) 0.053(4) 0.001(3) 0.001(3) 0.002(3)
    C6A 0.056(4) 0.056(4) 0.064(5) 0.001(4) -0.011(4) -0.006(4)
    C7A 0.068(5) 0.081(5) 0.079(5) 0.004(4) -0.009(4) -0.006(4)
    C8A 0.112(7) 0.109(6) 0.095(7) -0.021(6) 0.006(6) 0.017(6)
    C6B 0.061(6) 0.064(6) 0.069(6) 0.002(5) -0.010(5) -0.005(5)
    C7B 0.079(6) 0.081(6) 0.080(6) -0.002(5) -0.007(5) -0.004(5)
    C8B 0.106(9) 0.104(9) 0.103(9) -0.006(7) -0.006(8) 0.001(8)
    C9 0.045(3) 0.025(3) 0.053(4) -0.004(2) 0.012(3) 0.003(3)
    C10 0.043(3) 0.033(3) 0.044(4) 0.004(2) 0.004(3) 0.002(3)
    C11 0.045(4) 0.036(3) 0.050(4) -0.001(3) 0.003(3) -0.002(3)
    C12 0.045(4) 0.034(3) 0.071(5) -0.007(3) 0.018(4) -0.007(3)
    C13 0.053(4) 0.033(3) 0.054(5) -0.002(3) 0.005(4) -0.003(3)
    C14A 0.075(5) 0.070(5) 0.082(5) -0.004(4) -0.018(5) -0.009(5)
    C15A 0.108(6) 0.119(6) 0.097(5) -0.025(5) -0.002(5) -0.011(5)
    C16A 0.150(8) 0.152(8) 0.095(5) -0.016(7) -0.017(6) -0.010(6)
    C14B 0.068(7) 0.067(6) 0.067(7) -0.011(6) -0.012(6) -0.004(6)
    C15B 0.098(6) 0.097(6) 0.084(6) -0.022(5) -0.012(6) -0.008(6)
    C16B 0.122(9) 0.114(9) 0.102(9) -0.010(8) -0.011(8) -0.008(8)
    O9 0.052(3) 0.053(3) 0.098(4) -0.003(2) -0.003(3) -0.012(3)
    N5 0.045(3) 0.050(3) 0.059(4) -0.002(3) 0.005(3) -0.002(3)
    C17 0.043(4) 0.045(4) 0.080(6) 0.004(3) 0.002(4) -0.006(4)
    C18 0.108(6) 0.046(4) 0.084(6) 0.000(4) 0.012(5) -0.013(4)
    C19 0.090(6) 0.092(6) 0.080(7) 0.018(5) -0.010(6) -0.008(5)
    O10 0.049(3) 0.053(3) 0.101(4) -0.002(2) -0.013(3) -0.026(3)
    N6 0.056(3) 0.051(3) 0.058(4) -0.006(3) 0.005(3) -0.011(3)
    C20 0.039(3) 0.058(4) 0.082(6) -0.001(3) -0.006(4) 0.001(4)
    C21 0.058(5) 0.090(6) 0.076(6) 0.017(4) -0.007(4) -0.019(5)
    C22 0.110(7) 0.051(4) 0.092(7) 0.001(4) 0.029(6) -0.011(4)
_geom_special_details
;
All e.s.d.'s (except the e.s.d. in the dihedral angle between two l.s. planes)
are estimated using the full covariance matrix. The cell e.s.d.'s are taken
into account individually in the estimation of e.s.d.'s in distances, angles
and torsion angles; correlations between e.s.d.'s in cell parameters are only
used when they are defined by crystal symmetry. An approximate (isotropic)
treatment of cell e.s.d.'s is used for estimating e.s.d.'s involving l.s.
planes.
;
loop_
    _geom_bond_atom_site_label_1
    _geom_bond_atom_site_label_2
    _geom_bond_site_symmetry_2
    _geom_bond_distance
    _geom_bond_publ_flag
    Cd1 N4 . 2.262(4) y
    Cd1 N2 . 2.262(4) y
    Cd1 O2W . 2.325(6) y
    Cd1 O1W . 2.322(5) y
    Cd1 O4 . 2.356(5) y
    Cd1 O8 . 2.357(5) y
    O1 C3 . 1.227(7) ?
    O2 C3 . 1.287(8) ?
    O2 H2 . 0.8200 ?
    O3 C4 . 1.269(8) ?
    O4 C4 . 1.255(7) ?
    O5 C12 . 1.236(7) ?
    O6 C12 . 1.275(8) ?
    O6 H6 . 0.8200 ?
    O7 C13 . 1.274(7) ?
    O8 C13 . 1.251(6) ?
    O1W H1W . 0.83(2) ?
    O1W H2W . 0.82(2) ?
    O2W H3W . 0.80(2) ?
    O2W H4W . 0.80(2) ?
    N1 C5 . 1.360(7) ?
    N1 C1 . 1.363(7) ?
    N1 H1A . 0.8600 ?
    N2 C5 . 1.321(7) ?
    N2 C2 . 1.376(7) ?
    N3 C11 . 1.327(7) ?
    N3 C9 . 1.363(7) ?
    N3 H3A . 0.8600 ?
    N4 C11 . 1.334(7) ?
    N4 C10 . 1.375(8) ?
    C1 C2 . 1.372(7) ?
    C1 C3 . 1.480(8) ?
    C2 C4 . 1.486(9) ?
    C5 C6B . 1.490(9) ?
    C5 C6A . 1.492(7) ?
    C6A C7A . 1.537(11) ?
    C6A H6A . 0.9700 ?
    C6A H6B . 0.9700 ?
    C7A C8A . 1.483(10) ?
    C7A H7A . 0.9700 ?
    C7A H7B . 0.9700 ?
    C8A H8A . 0.9600 ?
    C8A H8B . 0.9600 ?
    C8A H8C . 0.9600 ?
    C6B C7B . 1.534(12) ?
    C6B H6C . 0.9700 ?
    C6B H6D . 0.9700 ?
    C7B C8B . 1.476(12) ?
    C7B H7C . 0.9700 ?
    C7B H7D . 0.9700 ?
    C8B H8D . 0.9600 ?
    C8B H8E . 0.9600 ?
    C8B H8F . 0.9600 ?
    C9 C10 . 1.381(7) ?
    C9 C12 . 1.489(8) ?
    C10 C13 . 1.468(9) ?
    C11 C14B . 1.490(9) ?
    C11 C14A . 1.499(8) ?
    C14A C15A . 1.555(11) ?
    C14A H14A . 0.9700 ?
    C14A H14B . 0.9700 ?
    C15A C16A . 1.467(11) ?
    C15A H15A . 0.9700 ?
    C15A H15B . 0.9700 ?
    C16A H16A . 0.9600 ?
    C16A H16B . 0.9600 ?
    C16A H16C . 0.9600 ?
    C14B C15B . 1.537(12) ?
    C14B H14C . 0.9700 ?
    C14B H14D . 0.9700 ?
    C15B C16B . 1.475(12) ?
    C15B H15C . 0.9700 ?
    C15B H15D . 0.9700 ?
    C16B H16D . 0.9600 ?
    C16B H16E . 0.9600 ?
    C16B H16F . 0.9600 ?
    O9 C17 . 1.229(6) ?
    N5 C17 . 1.311(7) ?
    N5 C19 . 1.429(9) ?
    N5 C18 . 1.454(6) ?
    C17 H17A . 0.9300 ?
    C18 H18A . 0.9600 ?
    C18 H18B . 0.9600 ?
    C18 H18C . 0.9600 ?
    C19 H19A . 0.9600 ?
    C19 H19B . 0.9600 ?
    C19 H19C . 0.9600 ?
    O10 C20 . 1.235(7) ?
    N6 C20 . 1.296(8) ?
    N6 C21 . 1.436(9) ?
    N6 C22 . 1.455(8) ?
    C20 H20A . 0.9300 ?
    C21 H21A . 0.9600 ?
    C21 H21B . 0.9600 ?
    C21 H21C . 0.9600 ?
    C22 H22A . 0.9600 ?
    C22 H22B . 0.9600 ?
    C22 H22C . 0.9600 ?
loop_
    _geom_angle_atom_site_label_1
    _geom_angle_atom_site_label_2
    _geom_angle_atom_site_label_3
    _geom_angle_site_symmetry_1
    _geom_angle_site_symmetry_3
    _geom_angle
    _geom_angle_publ_flag
    N4 Cd1 N2 . . 178.7(3) ?
    N4 Cd1 O2W . . 88.96(17) ?
    N2 Cd1 O2W . . 92.14(18) ?
    N4 Cd1 O1W . . 91.17(18) ?
    N2 Cd1 O1W . . 87.75(17) ?
    O2W Cd1 O1W . . 178.6(2) ?
    N4 Cd1 O4 . . 106.78(19) ?
    N2 Cd1 O4 . . 73.93(18) ?
    O2W Cd1 O4 . . 92.1(2) ?
    O1W Cd1 O4 . . 86.57(18) ?
    N4 Cd1 O8 . . 73.39(19) ?
    N2 Cd1 O8 . . 105.90(17) ?
    O2W Cd1 O8 . . 88.21(17) ?
    O1W Cd1 O8 . . 93.1(2) ?
    O4 Cd1 O8 . . 179.7(2) ?
    C3 O2 H2 . . 109.5 ?
    C4 O4 Cd1 . . 114.8(4) ?
    C12 O6 H6 . . 109.5 ?
    C13 O8 Cd1 . . 114.8(4) ?
    Cd1 O1W H1W . . 117(6) ?
    Cd1 O1W H2W . . 129(6) ?
    H1W O1W H2W . . 104(4) ?
    Cd1 O2W H3W . . 101(6) ?
    Cd1 O2W H4W . . 111(6) ?
    H3W O2W H4W . . 109(4) ?
    C5 N1 C1 . . 108.2(4) ?
    C5 N1 H1A . . 125.9 ?
    C1 N1 H1A . . 125.9 ?
    C5 N2 C2 . . 107.5(4) ?
    C5 N2 Cd1 . . 140.0(4) ?
    C2 N2 Cd1 . . 112.4(4) ?
    C11 N3 C9 . . 109.7(5) ?
    C11 N3 H3A . . 125.2 ?
    C9 N3 H3A . . 125.2 ?
    C11 N4 C10 . . 107.3(4) ?
    C11 N4 Cd1 . . 139.8(5) ?
    C10 N4 Cd1 . . 112.8(4) ?
    N1 C1 C2 . . 106.3(5) ?
    N1 C1 C3 . . 120.7(5) ?
    C2 C1 C3 . . 132.9(6) ?
    C1 C2 N2 . . 108.4(5) ?
    C1 C2 C4 . . 131.1(6) ?
    N2 C2 C4 . . 120.5(5) ?
    O1 C3 O2 . . 122.6(6) ?
    O1 C3 C1 . . 120.1(7) ?
    O2 C3 C1 . . 117.3(6) ?
    O4 C4 O3 . . 124.2(6) ?
    O4 C4 C2 . . 118.2(6) ?
    O3 C4 C2 . . 117.6(5) ?
    N2 C5 N1 . . 109.5(5) ?
    N2 C5 C6B . . 122(2) ?
    N1 C5 C6B . . 128(2) ?
    N2 C5 C6A . . 127.3(10) ?
    N1 C5 C6A . . 123.2(10) ?
    C5 C6A C7A . . 113.0(9) ?
    C5 C6A H6A . . 109.0 ?
    C7A C6A H6A . . 109.0 ?
    C5 C6A H6B . . 109.0 ?
    C7A C6A H6B . . 109.0 ?
    H6A C6A H6B . . 107.8 ?
    C8A C7A C6A . . 109.6(10) ?
    C8A C7A H7A . . 109.8 ?
    C6A C7A H7A . . 109.8 ?
    C8A C7A H7B . . 109.8 ?
    C6A C7A H7B . . 109.8 ?
    H7A C7A H7B . . 108.2 ?
    C5 C6B C7B . . 116(2) ?
    C5 C6B H6C . . 108.3 ?
    C7B C6B H6C . . 108.3 ?
    C5 C6B H6D . . 108.3 ?
    C7B C6B H6D . . 108.3 ?
    H6C C6B H6D . . 107.4 ?
    C8B C7B C6B . . 110.4(12) ?
    C8B C7B H7C . . 109.6 ?
    C6B C7B H7C . . 109.6 ?
    C8B C7B H7D . . 109.6 ?
    C6B C7B H7D . . 109.6 ?
    H7C C7B H7D . . 108.1 ?
    C7B C8B H8D . . 109.5 ?
    C7B C8B H8E . . 109.5 ?
    H8D C8B H8E . . 109.5 ?
    C7B C8B H8F . . 109.5 ?
    H8D C8B H8F . . 109.5 ?
    H8E C8B H8F . . 109.5 ?
    N3 C9 C10 . . 105.6(5) ?
    N3 C9 C12 . . 122.3(5) ?
    C10 C9 C12 . . 132.1(6) ?
    N4 C10 C9 . . 108.0(5) ?
    N4 C10 C13 . . 120.1(5) ?
    C9 C10 C13 . . 131.8(6) ?
    N3 C11 N4 . . 109.4(5) ?
    N3 C11 C14B . . 123.4(14) ?
    N4 C11 C14B . . 124.6(14) ?
    N3 C11 C14A . . 125.7(8) ?
    N4 C11 C14A . . 124.5(8) ?
    O5 C12 O6 . . 125.0(6) ?
    O5 C12 C9 . . 118.2(7) ?
    O6 C12 C9 . . 116.8(6) ?
    O8 C13 O7 . . 123.6(6) ?
    O8 C13 C10 . . 118.8(6) ?
    O7 C13 C10 . . 117.6(5) ?
    C11 C14A C15A . . 109.1(8) ?
    C11 C14A H14A . . 109.9 ?
    C15A C14A H14A . . 109.9 ?
    C11 C14A H14B . . 109.9 ?
    C15A C14A H14B . . 109.9 ?
    H14A C14A H14B . . 108.3 ?
    C16A C15A C14A . . 110.3(10) ?
    C16A C15A H15A . . 109.6 ?
    C14A C15A H15A . . 109.6 ?
    C16A C15A H15B . . 109.6 ?
    C14A C15A H15B . . 109.6 ?
    H15A C15A H15B . . 108.1 ?
    C11 C14B C15B . . 111.2(16) ?
    C11 C14B H14C . . 109.4 ?
    C15B C14B H14C . . 109.4 ?
    C11 C14B H14D . . 109.4 ?
    C15B C14B H14D . . 109.4 ?
    H14C C14B H14D . . 108.0 ?
    C16B C15B C14B . . 109.2(11) ?
    C16B C15B H15C . . 109.8 ?
    C14B C15B H15C . . 109.8 ?
    C16B C15B H15D . . 109.8 ?
    C14B C15B H15D . . 109.8 ?
    H15C C15B H15D . . 108.3 ?
    C15B C16B H16D . . 109.5 ?
    C15B C16B H16E . . 109.5 ?
    H16D C16B H16E . . 109.5 ?
    C15B C16B H16F . . 109.5 ?
    H16D C16B H16F . . 109.5 ?
    H16E C16B H16F . . 109.5 ?
    C17 N5 C19 . . 121.9(6) ?
    C17 N5 C18 . . 119.9(6) ?
    C19 N5 C18 . . 118.2(6) ?
    O9 C17 N5 . . 125.6(5) ?
    O9 C17 H17A . . 117.2 ?
    N5 C17 H17A . . 117.2 ?
    N5 C18 H18A . . 109.5 ?
    N5 C18 H18B . . 109.5 ?
    H18A C18 H18B . . 109.5 ?
    N5 C18 H18C . . 109.5 ?
    H18A C18 H18C . . 109.5 ?
    H18B C18 H18C . . 109.5 ?
    N5 C19 H19A . . 109.5 ?
    N5 C19 H19B . . 109.5 ?
    H19A C19 H19B . . 109.5 ?
    N5 C19 H19C . . 109.5 ?
    H19A C19 H19C . . 109.5 ?
    H19B C19 H19C . . 109.5 ?
    C20 N6 C21 . . 120.5(6) ?
    C20 N6 C22 . . 122.7(7) ?
    C21 N6 C22 . . 116.8(6) ?
    O10 C20 N6 . . 125.9(6) ?
    O10 C20 H20A . . 117.0 ?
    N6 C20 H20A . . 117.0 ?
    N6 C21 H21A . . 109.5 ?
    N6 C21 H21B . . 109.5 ?
    H21A C21 H21B . . 109.5 ?
    N6 C21 H21C . . 109.5 ?
    H21A C21 H21C . . 109.5 ?
    H21B C21 H21C . . 109.5 ?
    N6 C22 H22A . . 109.5 ?
    N6 C22 H22B . . 109.5 ?
    H22A C22 H22B . . 109.5 ?
    N6 C22 H22C . . 109.5 ?
    H22A C22 H22C . . 109.5 ?
    H22B C22 H22C . . 109.5 ?
loop_
    _geom_hbond_atom_site_label_D
    _geom_hbond_atom_site_label_H
    _geom_hbond_atom_site_label_A
    _geom_hbond_site_symmetry_A
    _geom_hbond_distance_DH
    _geom_hbond_distance_HA
    _geom_hbond_distance_DA
    _geom_hbond_angle_DHA
    O2 H2 O3 . 0.82 1.69 2.460(6) 155.2
    O6 H6 O7 . 0.82 1.64 2.453(6) 173.9
    O1W H1W O10 . 0.83(2) 1.94(2) 2.763(6) 175(9)
    O1W H2W O5 1_565 0.82(2) 2.00(4) 2.771(6) 158(9)
    O2W H3W O1 1_545 0.80(2) 2.02(3) 2.787(6) 161(7)
    O2W H4W O9 . 0.80(2) 2.02(3) 2.791(6) 162(8)
    N1 H1A O10 4_465 0.86 1.91 2.761(6) 170.3
    N3 H3A O9 4 0.86 1.94 2.792(6) 170.8
data_global
_journal_date_recd_electronic     2011-11-21
_journal_date_accepted     2011-11-23
_journal_name_full     'Acta Crystallographica, Section E'
_journal_year     2011
_journal_volume     67
_journal_issue     12
_journal_page_first     m1870
_journal_page_last     m1871
_journal_paper_category     QM
_journal_paper_doi     10.1107/S1600536811050264
_journal_coeditor_code     PK2369
_publ_contact_author_name     'Wen-Dong Song'
_publ_contact_author_address
;
College of Science, Guangdong Ocean University,
Zhan Jiang 524088
People's Republic of China.
;
_publ_contact_author_email     songwd60@163.com
_publ_contact_author_fax     '86 0759 2383636'
_publ_contact_author_phone     '86 0759 2383559'
_publ_section_title
;\
Diaquabis(5-carboxy-2-propyl-1<i>H</i>-imidazole-4-carboxylato-\
\k^2^<i>N</i>^3^,<i>O</i>^4^)cadmium <i>N</i>,<i>N</i>-dimethylformamide
disolvate
;
loop_
    _publ_author_name
    _publ_author_address
    'Shao-Wei Tong'
;
College of Food Science and Technology,
Guangdong Ocean University
Zhanjiang 524088
People's Republic of China
;
    'Shi-Jie Li'
;
School of Enviroment Science and Engineering
Donghua University
Shanghai 200051
People's Republic of China
;
    'Wen-Dong Song'
;
College of Science,
Guangdong Ocean University
Zhanjiang 524088
People's Republic of China
;
    'Dong-Liang Miao'
;
College of Food Science and Technology,
Guangdong Ocean University
Zhanjiang 524088
People's Republic of China
;
    'Jing-Bo An'
;
College of Food Science and Technology,
Guangdong Ocean University
Zhanjiang 524088
People's Republic of China
;
