# Supplementary material for: Diaqua­bis­(5-carb­oxy-2-propyl-1H-imidazole-4-carboxyl­ato-κ2 N 3,O 4)cadmium N,N-dimethyl­formamide disolvate
Source: Acta Crystallogr Sect E Struct Rep Online. 2011 Nov 30;67(Pt 12):m1870–1. doi: 10.1107/S1600536811050264 (PMC3238758; doi:10.1107/S1600536811050264)
Supplement: Supplementary file 2 [file e-67-m1870-Isup2.hkl]

# 
# h,k,l, Fc-squared, Fo-squared, sigma(Fo-squared) and status flag 
# 
data_I
_shelx_title ' 2 in Pna2(1)' 
_shelx_refln_list_code          4 
_shelx_F_calc_maximum      414.83 
_exptl_crystal_F_000      1416.00 
_reflns_d_resolution_high  0.8036 
 
loop_ 
 _symmetry_equiv_pos_as_xyz 
 'x, y, z' 
 '-x, -y, z+1/2' 
 '-x+1/2, y+1/2, z+1/2' 
 'x+1/2, -y+1/2, z' 
 
_cell_length_a    16.6040 
_cell_length_b     9.8516 
_cell_length_c    18.4154 
_cell_angle_alpha  90.000 
_cell_angle_beta   90.000 
_cell_angle_gamma  90.000 
 
_shelx_F_squared_multiplier     1.000 
 
loop_ 
 _refln_index_h 
 _refln_index_k 
 _refln_index_l 
 _refln_F_squared_calc 
 _refln_F_squared_meas 
 _refln_F_squared_sigma 
 _refln_observed_status 
   0   0 -22      341.51      431.61    107.42 o 
   2   0 -22       34.14       -9.62     42.94 o 
   4   0 -22      152.27       99.80     53.04 o 
   1   1 -22      114.19      172.14     40.13 o 
   2   1 -22        1.47       10.17     29.15 o 
   3   1 -22       18.99       -2.06     30.97 o 
   4   1 -22        8.71       49.36     33.03 o 
   5   1 -22       51.37       60.90     35.73 o 
   0   2 -22        4.28      -27.14     36.84 o 
   1   2 -22        1.31       15.16     30.00 o 
   2   2 -22        0.06       17.90     31.36 o 
   3   2 -22        1.32       12.22     31.84 o 
   4   2 -22      131.09       67.20     35.49 o 
   1   3 -22       80.55      111.99     38.27 o 
   2   3 -22        0.72      -21.95     31.45 o 
   2   0 -21      459.16      377.59     68.55 o 
   4   0 -21       44.82       50.40     40.91 o 
   6   0 -21      113.92       86.82     62.19 o 
   8   0 -21       28.22        6.79     41.81 o 
   0   1 -21       28.66        7.99     39.45 o 
   1   1 -21      101.11      114.82     32.82 o 
   2   1 -21        5.17      -11.25     26.28 o 
   3   1 -21      112.78      120.18     34.49 o 
   4   1 -21        0.41        0.24     27.03 o 
   5   1 -21        6.16       30.83     29.71 o 
   6   1 -21        3.81       17.27     28.49 o 
   7   1 -21       90.01       94.20     34.40 o 
   8   1 -21       38.30        6.99     30.87 o 
   1   2 -21       24.54       69.26     59.94 o 
   2   2 -21       11.23       -8.99     26.98 o 
   3   2 -21        5.52       20.43     27.86 o 
   4   2 -21       35.10        8.31     26.47 o 
   5   2 -21        9.24       -5.75     27.04 o 
   6   2 -21       99.03       86.80     33.45 o 
   7   2 -21       10.16        0.83     30.32 o 
   0   3 -21       31.05       13.60     38.68 o 
   1   3 -21      127.68      123.36     35.65 o 
   2   3 -21       26.64       -0.36     26.07 o 
   3   3 -21      199.06      151.25     36.11 o 
   4   3 -21        1.98       12.16     29.26 o 
   5   3 -21       32.22       17.11     29.48 o 
   6   3 -21       17.67       28.89     31.25 o 
   1   4 -21        3.90        7.83     29.36 o 
   2   4 -21      146.56      154.60     67.67 o 
   3   4 -21        9.51      -23.31     26.79 o 
   4   4 -21        8.12      -10.60     29.22 o 
   0   0 -20      600.86      435.93     95.81 o 
   2   0 -20       12.00        5.66     34.28 o 
   4   0 -20      340.35      278.16     66.21 o 
   6   0 -20      145.20       68.38     39.93 o 
   8   0 -20       89.44       28.70     40.94 o 
  10   0 -20       41.22       52.55     47.87 o 
   1   1 -20      312.64      308.75     43.41 o 
   2   1 -20      239.70      208.60     38.28 o 
   3   1 -20       71.78       34.95     28.68 o 
   4   1 -20        6.79       -7.23     24.63 o 
   5   1 -20      161.10      170.94     35.02 o 
   6   1 -20        4.90      -24.98     24.98 o 
   7   1 -20        5.61       -0.16     24.85 o 
   8   1 -20       27.70       11.43     26.67 o 
   9   1 -20       66.41      102.46     36.41 o 
   0   2 -20       10.48       19.00     36.31 o 
   1   2 -20       52.01       79.93     32.61 o 
   2   2 -20        2.89       27.15     25.37 o 
   3   2 -20        4.21      -17.93     23.37 o 
   4   2 -20      168.77      120.48     32.63 o 
   5   2 -20       30.62       -6.87     23.81 o 
   6   2 -20       60.51       68.32     29.99 o 
   7   2 -20       14.34       35.97     29.11 o 
   8   2 -20       90.10       35.48     29.20 o 
   9   2 -20        0.16        6.23     25.84 o 
   1   3 -20       98.75      107.58     32.78 o 
   2   3 -20        7.27      -22.09     23.43 o 
   3   3 -20       74.47       51.38     29.09 o 
   4   3 -20        2.40       10.93     26.04 o 
   5   3 -20      173.15      144.59     63.18 o 
   6   3 -20       13.37       -8.47     25.85 o 
   7   3 -20       14.69       30.34     29.60 o 
   8   3 -20        6.25       17.00     25.19 o 
   0   4 -20      482.86      383.41     67.33 o 
   1   4 -20        9.30        0.01     25.39 o 
   2   4 -20       29.28       46.02     29.98 o 
   3   4 -20        1.66       18.98     28.27 o 
   4   4 -20      130.89      121.02     34.45 o 
   5   4 -20       20.92        4.74     38.16 o 
   6   4 -20       43.85       83.12     40.35 o 
   7   4 -20        0.65       26.47     38.24 o 
   1   5 -20       89.15       62.87     31.92 o 
   2   5 -20        6.28      -26.83     26.83 o 
   3   5 -20       51.55       85.91     37.99 o 
   4   5 -20        3.50       -4.33     33.39 o 
   5   5 -20      119.46      128.47     42.65 o 
   2   0 -19      209.96      190.89     49.62 o 
   4   0 -19       69.97       82.18     50.81 o 
   6   0 -19      290.81      276.52     80.12 o 
   8   0 -19      115.83      177.27     57.73 o 
  10   0 -19      102.34       54.73     34.04 o 
   0   1 -19      304.36      275.58     89.71 o 
   1   1 -19      258.14      154.72     32.15 o 
   2   1 -19       58.52       42.04     30.69 o 
   3   1 -19      251.11      119.20     45.69 o 
   4   1 -19       29.17       46.35     25.81 o 
   5   1 -19       58.62       43.68     26.37 o 
   6   1 -19       51.35       68.89     27.13 o 
   7   1 -19      212.93      233.13     47.59 o 
   8   1 -19       40.20       27.23     24.44 o 
   9   1 -19        1.80       -6.69     21.38 o 
  10   1 -19       31.27       32.50     23.44 o 
  11   1 -19      132.29      132.15     31.47 o 
   1   2 -19       79.30       54.99     25.60 o 
   2   2 -19      380.66      377.81     44.10 o 
   3   2 -19        4.60      -20.89     20.89 o 
   4   2 -19       82.72       72.60     27.83 o 
   5   2 -19        2.92       -6.03     22.45 o 
   6   2 -19      321.58      286.33     47.93 o 
   7   2 -19       54.99      -11.63     20.93 o 
   8   2 -19      111.75       93.54     27.41 o 
   9   2 -19        5.89      -17.60     22.08 o 
  10   2 -19       77.13       86.97     30.28 o 
  11   2 -19       12.85       36.99     24.43 o 
   0   3 -19       35.25       60.34     77.07 o 
   1   3 -19      119.09       48.16     26.46 o 
   2   3 -19       69.38       94.91     29.53 o 
   3   3 -19      327.68      322.54     58.87 o 
   4   3 -19       50.51        6.35     23.97 o 
   5   3 -19       41.14       17.27     26.10 o 
   6   3 -19        3.40      -18.45     21.20 o 
   7   3 -19      326.30      363.12     40.51 o 
   8   3 -19        5.92       -7.51     24.71 o 
   9   3 -19        2.85      -22.18     22.18 o 
  10   3 -19       17.17       -6.97     27.98 o 
   1   4 -19       39.08       66.18     32.75 o 
   2   4 -19      364.99      372.77     43.84 o 
   3   4 -19       28.98       56.98     28.86 o 
   4   4 -19       29.03       49.75     28.24 o 
   5   4 -19       57.52       47.33     27.86 o 
   6   4 -19      129.46      114.92     34.60 o 
   7   4 -19        0.48        7.28     25.76 o 
   8   4 -19       66.68       53.21     32.43 o 
   9   4 -19        1.62      -27.79     27.79 o 
   0   5 -19       30.10       51.47     80.49 o 
   1   5 -19      115.13      201.17     38.02 o 
   2   5 -19        2.12      -14.21     29.45 o 
   3   5 -19      169.97      210.65     62.04 o 
   4   5 -19       41.13       44.56     33.25 o 
   5   5 -19       22.84       47.51     29.96 o 
   6   5 -19       12.60       -7.08     27.40 o 
   7   5 -19       65.71      126.34     43.42 o 
   1   6 -19       20.29       55.66     49.32 o 
   2   6 -19      195.00      183.36     55.81 o 
   3   6 -19        9.34       -6.96     31.29 o 
   4   6 -19       18.09       -6.25     27.21 o 
   5   6 -19        3.27        1.28     28.09 o 
   0   0 -18      393.95      449.76     91.50 o 
   2   0 -18       25.61       26.82     29.77 o 
   4   0 -18      634.29      703.27     77.29 o 
   6   0 -18      130.70       67.03     70.00 o 
   8   0 -18      238.84      136.41     43.07 o 
  10   0 -18      209.47      273.29     85.01 o 
  12   0 -18      111.82       82.33     40.29 o 
   1   1 -18      376.13      308.15     38.90 o 
   2   1 -18      142.17       69.22     26.58 o 
   3   1 -18      109.48       69.41     25.44 o 
   4   1 -18       63.51       50.83     24.56 o 
   5   1 -18      309.56      393.23     44.81 o 
   6   1 -18       41.92       21.71     21.88 o 
   7   1 -18        7.20       20.46     20.15 o 
   8   1 -18       21.27       16.25     21.44 o 
   9   1 -18      217.55      167.60     29.15 o 
  10   1 -18       14.48       22.76     21.96 o 
  11   1 -18       12.03        7.72     25.41 o 
  12   1 -18        0.31       -3.86     25.19 o 
   0   2 -18      216.33      119.40     43.50 o 
   1   2 -18       30.50       49.39     24.96 o 
   2   2 -18       33.22       28.18     23.04 o 
   3   2 -18       14.12       63.28     24.75 o 
   4   2 -18      462.71      477.78     46.94 o 
   5   2 -18        1.90       -4.60     21.89 o 
   6   2 -18      306.01      282.38     42.24 o 
   7   2 -18        2.10        2.28     20.75 o 
   8   2 -18      182.03      128.71     28.97 o 
   9   2 -18       28.28        8.41     20.07 o 
  10   2 -18      162.16      122.87     30.03 o 
  11   2 -18       13.13       40.26     27.13 o 
  12   2 -18       34.50       25.17     27.15 o 
   1   3 -18      147.50      105.24     34.77 o 
   2   3 -18        0.08        2.85     22.29 o 
   3   3 -18      280.68      224.27     34.60 o 
   4   3 -18       30.44       -4.10     21.85 o 
   5   3 -18      336.41      290.24     43.74 o 
   6   3 -18        2.08       -9.65     18.91 o 
   7   3 -18       55.14       61.13     24.14 o 
   8   3 -18        8.79       10.99     22.43 o 
   9   3 -18      261.25      281.33     37.75 o 
  10   3 -18       11.83        2.21     27.60 o 
  11   3 -18       13.30        1.15     28.18 o 
   0   4 -18     1039.07     1232.38     98.52 o 
   1   4 -18       19.06       14.34     23.58 o 
   2   4 -18      101.00       77.86     27.76 o 
   3   4 -18       25.09       13.09     24.71 o 
   4   4 -18      106.79      108.76     25.92 o 
   5   4 -18        9.71        3.10     21.64 o 
   6   4 -18      123.30      101.30     30.52 o 
   7   4 -18       28.66        9.18     26.80 o 
   8   4 -18       68.25       18.71     27.12 o 
   9   4 -18        1.64      -12.55     30.12 o 
  10   4 -18      109.01      114.53     36.04 o 
   1   5 -18      337.55      286.64     38.86 o 
   2   5 -18       17.51       36.61     30.89 o 
   3   5 -18      103.86       87.66     29.76 o 
   4   5 -18       79.13       62.88     28.60 o 
   5   5 -18      363.77      412.31     60.10 o 
   6   5 -18       25.81       -2.97     24.45 o 
   7   5 -18       46.34       12.53     28.33 o 
   8   5 -18        2.64        6.87     26.22 o 
   9   5 -18      140.13      125.16     45.48 o 
   0   6 -18      358.81      249.65     80.64 o 
   1   6 -18       39.88       -6.32     35.70 o 
   2   6 -18       28.85       17.04     31.97 o 
   3   6 -18       26.30       25.79     26.87 o 
   4   6 -18      202.94      168.37     45.72 o 
   5   6 -18        6.52      -14.11     25.90 o 
   6   6 -18       37.92       18.73     44.39 o 
   7   6 -18        5.17       24.63     34.08 o 
   1   7 -18      161.56      251.29     57.81 o 
   2   7 -18       11.88       51.32     42.38 o 
   3   7 -18       79.32       78.84     48.64 o 
   4   7 -18        2.05        3.17     42.12 o 
   2   0 -17      639.13      513.20     63.63 o 
   4   0 -17      162.81      164.43     43.52 o 
   6   0 -17      479.54      421.70     49.11 o 
   8   0 -17      191.99      134.92     35.49 o 
  10   0 -17      168.36      159.45     38.85 o 
  12   0 -17      275.92      286.93     63.38 o 
   0   1 -17      117.44       21.59     30.06 o 
   1   1 -17      297.89      266.66     34.90 o 
   2   1 -17        7.92      -14.06     17.98 o 
   3   1 -17      530.63      600.73     49.46 o 
   4   1 -17      198.12      247.40     35.20 o 
   5   1 -17       87.41       71.49     22.13 o 
   6   1 -17       72.99       37.16     20.76 o 
   7   1 -17      675.13      718.03     45.62 o 
   8   1 -17       25.68       13.41     18.49 o 
   9   1 -17       37.47       49.23     21.03 o 
  10   1 -17        0.04      -20.04     20.04 o 
  11   1 -17      342.70      339.90     40.87 o 
  12   1 -17        3.98       21.48     23.95 o 
  13   1 -17       21.03       46.69     33.94 o 
   1   2 -17       34.13       27.06     21.02 o 
   2   2 -17     1377.99     1512.79     72.38 o 
   3   2 -17      320.57      421.46     43.24 o 
   4   2 -17      214.70      210.49     38.93 o 
   5   2 -17        4.18       15.47     22.05 o 
   6   2 -17      754.93      834.91     78.29 o 
   7   2 -17       11.79        1.87     18.82 o 
   8   2 -17      233.87      270.66     36.77 o 
   9   2 -17        8.56        7.82     22.02 o 
  10   2 -17      143.95      152.07     30.75 o 
  11   2 -17       16.91       17.43     24.35 o 
  12   2 -17       57.38        3.62     24.07 o 
  13   2 -17       18.53      -14.43     27.27 o 
   0   3 -17        2.43       28.46     29.19 o 
   1   3 -17      167.41      159.49     29.80 o 
   2   3 -17      175.20      134.96     29.48 o 
   3   3 -17      379.42      398.46     37.74 o 
   4   3 -17      200.31      226.32     30.05 o 
   5   3 -17       52.24       29.14     20.79 o 
   6   3 -17        4.91       16.28     19.85 o 
   7   3 -17      433.36      381.22     38.27 o 
   8   3 -17       22.81       23.46     24.06 o 
   9   3 -17       16.81       -6.99     21.96 o 
  10   3 -17       10.49       21.36     27.77 o 
  11   3 -17      254.43      320.28     41.23 o 
  12   3 -17       11.18      -23.54     27.11 o 
   1   4 -17        1.11      -19.75     20.01 o 
   2   4 -17      960.87      880.55     51.75 o 
   3   4 -17       15.94       14.37     19.19 o 
   4   4 -17       51.31       60.10     23.13 o 
   5   4 -17       26.58       51.44     22.22 o 
   6   4 -17      409.72      498.19     42.12 o 
   7   4 -17        4.52        6.99     23.95 o 
   8   4 -17      107.27       80.84     34.06 o 
   9   4 -17        9.71       48.73     31.72 o 
  10   4 -17      113.36       74.13     29.27 o 
  11   4 -17       33.67       19.25     26.83 o 
  12   4 -17      170.37      201.72     38.62 o 
   0   5 -17       86.80       46.89     33.90 o 
   1   5 -17      417.40      510.54     76.94 o 
   2   5 -17       11.76       26.39     21.79 o 
   3   5 -17      580.26      564.44     50.56 o 
   4   5 -17       17.56       19.61     25.17 o 
   5   5 -17       53.10       56.96     25.47 o 
   6   5 -17       48.45        5.46     33.09 o 
   7   5 -17      264.83      241.28     37.81 o 
   8   5 -17       34.95       14.80     32.18 o 
   9   5 -17        1.89      -22.49     28.69 o 
  10   5 -17        2.61       -2.74     30.04 o 
  11   5 -17      137.15      151.03     41.66 o 
   1   6 -17       38.22       34.71     30.04 o 
   2   6 -17      429.20      463.55     46.80 o 
   3   6 -17       24.48       10.35     23.88 o 
   4   6 -17       80.02       84.02     30.87 o 
   5   6 -17        6.11      -14.24     25.72 o 
   6   6 -17      102.48       87.26     36.10 o 
   7   6 -17        6.07       13.05     30.93 o 
   8   6 -17      121.42       60.33     36.94 o 
   9   6 -17       29.79       58.67     38.66 o 
   0   7 -17        7.28      -15.88     36.60 o 
   1   7 -17       92.14      131.89     38.50 o 
   2   7 -17        8.51        1.54     48.06 o 
   3   7 -17      289.52      185.59     53.03 o 
   4   7 -17        4.43      -17.92     33.09 o 
   5   7 -17       56.60       45.02     42.87 o 
   6   7 -17       24.75       -9.82     35.70 o 
   7   7 -17      431.37      404.26    109.97 o 
   1   8 -17       20.36       -2.68     58.92 o 
   2   8 -17       77.97      224.21     80.19 o 
   3   8 -17       13.54       69.37     45.86 o 
   0   0 -16      258.31      140.00     55.64 o 
   2   0 -16        6.15       26.01     27.37 o 
   4   0 -16      543.60      605.76     52.63 o 
   6   0 -16      403.40      344.43     57.93 o 
   8   0 -16      298.14      347.16     67.03 o 
  10   0 -16      331.97      395.18     65.36 o 
  12   0 -16      106.19       40.47     84.88 o 
  14   0 -16      279.51      270.22     69.35 o 
   1   1 -16      691.72      617.65     47.42 o 
   2   1 -16       18.68      -10.34     16.71 o 
   3   1 -16      197.75      202.23     26.55 o 
   4   1 -16       88.33       30.24     18.73 o 
   5   1 -16      509.01      551.05     36.92 o 
   6   1 -16      176.19      197.31     24.57 o 
   7   1 -16       36.56       13.63     17.66 o 
   8   1 -16       31.74        8.76     18.17 o 
   9   1 -16      684.49      711.21     49.60 o 
  10   1 -16       15.14      -10.59     19.34 o 
  11   1 -16       36.39       41.79     27.73 o 
  12   1 -16        9.64        7.77     27.65 o 
  13   1 -16      291.25      355.10     54.65 o 
  14   1 -16        0.72      -20.92     28.31 o 
   0   2 -16     2134.37     2068.65    256.57 o 
   1   2 -16       55.28       25.38     21.28 o 
   2   2 -16       92.89       89.22     21.47 o 
   3   2 -16      336.76      407.75     51.76 o 
   4   2 -16     1475.99     1525.86     95.04 o 
   5   2 -16       84.02       42.46     19.88 o 
   6   2 -16      561.57      592.43     39.28 o 
   7   2 -16       21.65       18.28     28.19 o 
   8   2 -16      391.41      415.12     39.16 o 
   9   2 -16       22.13       28.41     22.09 o 
  10   2 -16      367.43      397.00     46.07 o 
  11   2 -16        5.17      -18.48     21.31 o 
  12   2 -16       24.76        9.20     22.22 o 
  13   2 -16       24.53       70.12     33.69 o 
  14   2 -16      122.85      117.11     37.74 o 
   1   3 -16      382.64      291.93     35.23 o 
   2   3 -16       54.78       26.78     18.02 o 
   3   3 -16      484.08      505.07     51.47 o 
   4   3 -16      259.75      223.44     33.81 o 
   5   3 -16     1168.95     1276.35     58.41 o 
   6   3 -16        2.76        7.60     17.11 o 
   7   3 -16      117.64      118.15     25.18 o 
   8   3 -16       29.20       37.26     21.95 o 
   9   3 -16      437.83      431.44     40.99 o 
  10   3 -16        7.91      -14.96     20.25 o 
  11   3 -16       10.61        6.23     23.45 o 
  12   3 -16       32.61       42.56     27.34 o 
  13   3 -16       87.80      104.73     32.62 o 
   0   4 -16      895.05     1046.69    101.77 o 
   1   4 -16       20.86       14.74     17.58 o 
   2   4 -16      218.41      265.14     31.00 o 
   3   4 -16       15.22      -10.20     17.04 o 
   4   4 -16      213.86      177.25     37.34 o 
   5   4 -16        4.60        3.24     17.48 o 
   6   4 -16      155.31      168.96     33.47 o 
   7   4 -16       66.61      100.08     34.32 o 
   8   4 -16      143.41       99.63     31.37 o 
   9   4 -16       17.44       28.10     27.49 o 
  10   4 -16      226.82      254.57     37.55 o 
  11   4 -16        1.08       15.89     25.17 o 
  12   4 -16      103.29      175.98     36.30 o 
  13   4 -16       33.69       16.75     34.41 o 
   1   5 -16      609.90      641.16     71.20 o 
   2   5 -16      130.69      118.16     25.06 o 
   3   5 -16      316.02      291.15     54.52 o 
   4   5 -16       47.58       51.16     24.34 o 
   5   5 -16      528.93      511.35     48.26 o 
   6   5 -16        8.84       65.19     27.21 o 
   7   5 -16       96.06       97.37     46.13 o 
   8   5 -16       79.10       14.06     27.55 o 
   9   5 -16      117.05       80.98     32.16 o 
  10   5 -16        2.38       -3.02     26.32 o 
  11   5 -16       20.44       37.35     31.56 o 
  12   5 -16        1.28       -8.39     32.39 o 
   0   6 -16     1181.66     1242.78    142.23 o 
   1   6 -16       16.89       27.90     24.87 o 
   2   6 -16       58.37       57.53     25.37 o 
   3   6 -16       15.13        0.73     23.01 o 
   4   6 -16      434.02      396.10     44.16 o 
   5   6 -16        9.43      -21.53     21.94 o 
   6   6 -16      120.30      118.41     58.57 o 
   7   6 -16        4.22      -12.69     27.13 o 
   8   6 -16      254.68      294.40     53.33 o 
   9   6 -16       33.71       37.52     33.97 o 
  10   6 -16      258.12      307.41     51.78 o 
   1   7 -16      126.83       82.49     29.13 o 
   2   7 -16       25.14       26.50     28.77 o 
   3   7 -16       63.40       48.74     39.92 o 
   4   7 -16        1.00       32.51     35.23 o 
   5   7 -16      562.50      446.28     57.75 o 
   6   7 -16        6.05       25.23     27.39 o 
   7   7 -16       26.72       60.60     37.54 o 
   8   7 -16       37.51       40.39     37.37 o 
   0   8 -16       60.78      148.93     75.43 o 
   1   8 -16        3.79      -31.69     31.69 o 
   2   8 -16        3.50      -35.66     35.66 o 
   3   8 -16       13.77       25.50     42.74 o 
   4   8 -16      329.03      271.41     50.31 o 
   5   8 -16        2.65       17.44     35.20 o 
   6   8 -16      101.73       33.11     36.58 o 
   2   0 -15     3277.64     3078.99    201.90 o 
   4   0 -15      538.02      412.04     44.24 o 
   6   0 -15      687.80      574.92     89.45 o 
   8   0 -15      340.69      320.07     93.14 o 
  10   0 -15      385.34      403.30     64.21 o 
  12   0 -15      620.63      613.91     79.57 o 
  14   0 -15      105.36      139.10     51.00 o 
   0   1 -15      171.34      175.14     41.44 o 
   1   1 -15      691.81      778.00     67.56 o 
   2   1 -15      130.14      133.28     22.72 o 
   3   1 -15      706.15      704.93     42.36 o 
   4   1 -15       28.91       38.44     18.25 o 
   5   1 -15       42.72       32.08     15.52 o 
   6   1 -15       67.89       15.15     16.85 o 
   7   1 -15     1418.44     1410.15     60.06 o 
   8   1 -15       55.66       98.09     24.43 o 
   9   1 -15      214.81      232.51     31.90 o 
  10   1 -15        2.14       -8.08     24.87 o 
  11   1 -15      692.49      614.55     56.74 o 
  12   1 -15       16.76        2.67     25.53 o 
  13   1 -15       90.25      142.54     36.91 o 
  14   1 -15        1.76        2.59     28.91 o 
  15   1 -15      170.23      159.19     42.41 o 
   1   2 -15        8.03       35.83     16.37 o 
   2   2 -15     1551.40     1608.73     59.62 o 
   3   2 -15      649.15      760.58     44.60 o 
   4   2 -15      464.32      394.59     34.18 o 
   5   2 -15       41.71       33.94     18.49 o 
   6   2 -15     1256.29     1170.32     60.68 o 
   7   2 -15       75.61       44.14     20.58 o 
   8   2 -15      535.45      478.08     40.32 o 
   9   2 -15       35.30       40.51     24.32 o 
  10   2 -15      276.97      250.15     32.85 o 
  11   2 -15       80.01       45.65     23.95 o 
  12   2 -15      140.18       93.98     35.94 o 
  13   2 -15       45.84       26.12     25.73 o 
  14   2 -15       18.25        1.76     29.46 o 
  15   2 -15        2.72        3.55     35.33 o 
   0   3 -15       53.39       66.35     25.07 o 
   1   3 -15      487.14      533.68     45.08 o 
   2   3 -15       73.62       42.89     18.71 o 
   3   3 -15     1190.82     1271.92     55.27 o 
   4   3 -15      142.95      137.45     23.37 o 
   5   3 -15      430.26      495.20     34.88 o 
   6   3 -15        3.44       38.61     20.69 o 
   7   3 -15      745.05      863.71     66.26 o 
   8   3 -15       76.16       69.51     22.75 o 
   9   3 -15       51.62       56.73     23.31 o 
  10   3 -15       43.94       50.87     23.85 o 
  11   3 -15      313.45      321.01     54.92 o 
  12   3 -15       27.82       36.13     26.55 o 
  13   3 -15       26.44       18.23     26.37 o 
  14   3 -15       69.06       57.60     31.26 o 
   1   4 -15       93.12      134.93     21.69 o 
   2   4 -15     1097.58     1206.72     54.23 o 
   3   4 -15       63.95       37.42     21.27 o 
   4   4 -15      117.39      122.06     23.82 o 
   5   4 -15       48.67       68.81     20.50 o 
   6   4 -15      401.47      388.34     35.00 o 
   7   4 -15       87.37        5.08     22.86 o 
   8   4 -15      275.86      231.82     35.01 o 
   9   4 -15        4.65       22.60     24.98 o 
  10   4 -15      237.13      203.20     33.47 o 
  11   4 -15        7.65      -11.76     23.57 o 
  12   4 -15      557.89      612.31     62.39 o 
  13   4 -15       20.22       26.55     32.48 o 
  14   4 -15       46.30       22.88     33.73 o 
   0   5 -15      256.66      221.17     37.30 o 
   1   5 -15      439.21      515.16     52.65 o 
   2   5 -15      145.70      167.38     23.75 o 
   3   5 -15     1512.57     1566.20     73.98 o 
   4   5 -15       64.34       97.32     26.90 o 
   5   5 -15      117.10       71.08     26.53 o 
   6   5 -15        1.55       -3.96     25.40 o 
   7   5 -15      712.94      678.89     54.55 o 
   8   5 -15      136.97       75.83     26.11 o 
   9   5 -15       12.62       -9.08     22.52 o 
  10   5 -15        9.60       14.91     26.47 o 
  11   5 -15      188.02      196.10     49.89 o 
  12   5 -15        5.69       21.09     29.95 o 
  13   5 -15       35.65       62.85     37.93 o 
   1   6 -15       33.51       84.05     26.56 o 
   2   6 -15     1627.18     1737.42     67.95 o 
   3   6 -15       75.69       75.70     23.60 o 
   4   6 -15      108.46       84.02     27.92 o 
   5   6 -15        0.33      -16.47     20.46 o 
   6   6 -15      396.66      335.64     60.41 o 
   7   6 -15       25.18       15.84     28.02 o 
   8   6 -15      200.43      162.45     44.80 o 
   9   6 -15       18.00       35.17     27.82 o 
  10   6 -15      163.09      105.77     34.08 o 
  11   6 -15       23.77       67.39     33.18 o 
   0   7 -15       10.73       18.29     33.21 o 
   1   7 -15       70.14       46.88     25.28 o 
   2   7 -15       16.53       14.92     25.25 o 
   3   7 -15       95.23      192.84     47.73 o 
   4   7 -15        3.48       56.94     36.40 o 
   5   7 -15      206.04      185.11     39.56 o 
   6   7 -15       81.71       97.85     37.34 o 
   7   7 -15      790.72      809.74     74.97 o 
   8   7 -15       15.29       18.79     31.84 o 
   9   7 -15        0.75      -18.69     27.12 o 
  10   7 -15        9.84      -29.86     29.86 o 
   1   8 -15        3.73       -3.66     35.07 o 
   2   8 -15      355.37      381.28     72.36 o 
   3   8 -15        2.81       46.61     32.06 o 
   4   8 -15      112.09      107.64     32.86 o 
   5   8 -15       20.50       36.54     36.87 o 
   6   8 -15      453.70      249.46     60.44 o 
   7   8 -15       32.90       11.77     44.36 o 
   0   9 -15      132.68       69.59     57.50 o 
   1   9 -15      336.54      554.48     72.00 o 
   2   9 -15        3.14        4.03     33.82 o 
   3   9 -15      373.21      429.19     91.03 o 
   0   0 -14      606.42      487.41     79.15 o 
   2   0 -14      650.30      839.85     54.22 o 
   4   0 -14     1783.39     1827.07    100.24 o 
   6   0 -14      201.70      211.30     34.69 o 
   8   0 -14      724.20      764.25     75.11 o 
  10   0 -14      991.69      959.33     87.90 o 
  12   0 -14      228.87      131.88     58.32 o 
  14   0 -14      752.33      772.29     93.36 o 
  16   0 -14       10.04      -16.95     49.02 o 
   1   1 -14     2223.23     2225.25     65.45 o 
   2   1 -14        4.38       14.52     13.77 o 
   3   1 -14      400.90      425.73     29.92 o 
   4   1 -14       12.33       10.76     13.26 o 
   5   1 -14     1254.58     1303.23     49.11 o 
   6   1 -14       25.76       16.37     16.63 o 
   7   1 -14      137.04      200.06     27.16 o 
   8   1 -14       97.77      104.95     27.30 o 
   9   1 -14     1550.06     1679.24     76.78 o 
  10   1 -14       20.87       15.27     22.89 o 
  11   1 -14       76.93       23.37     25.64 o 
  12   1 -14       53.35       50.82     31.65 o 
  13   1 -14      563.74      486.70     82.48 o 
  14   1 -14       12.31       11.79     28.20 o 
  15   1 -14      103.06       47.65     33.71 o 
  16   1 -14        3.06        8.90     33.98 o 
   0   2 -14     4329.99     4608.37    132.97 o 
   1   2 -14       28.13      -11.23     13.55 o 
   2   2 -14       15.19       42.08     16.53 o 
   3   2 -14       76.56       66.02     16.65 o 
   4   2 -14     1276.57     1339.44     48.92 o 
   5   2 -14      359.02      345.33     28.61 o 
   6   2 -14      666.71      619.18     40.62 o 
   7   2 -14       60.54       24.91     25.43 o 
   8   2 -14      984.56     1057.55     53.55 o 
   9   2 -14       43.03       55.71     21.46 o 
  10   2 -14      385.97      489.87     47.88 o 
  11   2 -14      285.24      294.87     36.63 o 
  12   2 -14       66.76       25.18     23.97 o 
  13   2 -14       11.95       35.87     25.73 o 
  14   2 -14      176.87      134.31     36.66 o 
  15   2 -14        6.64       20.78     30.78 o 
  16   2 -14        5.84      -16.82     32.43 o 
   1   3 -14      858.28      942.30     41.43 o 
   2   3 -14       43.26       30.60     15.98 o 
   3   3 -14      471.77      434.40     34.42 o 
   4   3 -14      266.59      317.25     27.69 o 
   5   3 -14     2607.58     2842.71     84.99 o 
   6   3 -14       70.35       38.36     18.11 o 
   7   3 -14      113.92      147.17     25.20 o 
   8   3 -14      203.52      235.57     29.97 o 
   9   3 -14      757.49      774.32     48.92 o 
  10   3 -14       85.99       51.19     21.03 o 
  11   3 -14      129.81      118.58     29.56 o 
  12   3 -14        6.95       -4.42     22.24 o 
  13   3 -14       99.02      102.17     48.11 o 
  14   3 -14      114.42      137.50     33.43 o 
  15   3 -14       49.62       51.27     39.00 o 
   0   4 -14     1924.21     2038.81     83.49 o 
   1   4 -14       92.70       98.52     21.30 o 
   2   4 -14      313.64      235.22     27.81 o 
   3   4 -14      210.47      183.08     26.05 o 
   4   4 -14     1598.87     1608.27     59.68 o 
   5   4 -14      212.03      206.24     27.13 o 
   6   4 -14      162.70      174.37     25.76 o 
   7   4 -14       94.68      139.59     25.23 o 
   8   4 -14      705.05      717.08     69.18 o 
   9   4 -14       68.46       50.17     22.89 o 
  10   4 -14      531.52      516.78     44.81 o 
  11   4 -14       10.37        6.08     22.53 o 
  12   4 -14      340.04      382.66     46.91 o 
  13   4 -14       24.84       -1.38     27.53 o 
  14   4 -14      402.66      299.05     63.35 o 
   1   5 -14      628.66      704.21     39.41 o 
   2   5 -14       13.86        4.26     15.21 o 
   3   5 -14      767.89      830.44     42.04 o 
   4   5 -14        7.78       20.50     32.38 o 
   5   5 -14     1408.98     1356.17     66.16 o 
   6   5 -14       54.70       68.83     25.26 o 
   7   5 -14       19.41        7.29     23.09 o 
   8   5 -14       24.42        4.83     21.47 o 
   9   5 -14      415.27      453.69     47.79 o 
  10   5 -14       15.35       34.16     27.74 o 
  11   5 -14       38.30      -20.60     25.74 o 
  12   5 -14        5.75        8.83     28.03 o 
  13   5 -14      206.08      279.54     46.56 o 
  14   5 -14        0.47      -22.15     43.22 o 
   0   6 -14     1843.06     1868.82    109.65 o 
   1   6 -14       80.44       51.75     28.64 o 
   2   6 -14      187.43      206.19     28.55 o 
   3   6 -14       72.96       41.93     29.99 o 
   4   6 -14      605.65      511.71     40.32 o 
   5   6 -14       58.18       58.04     35.99 o 
   6   6 -14      340.89      395.29     48.98 o 
   7   6 -14       22.75       28.49     24.35 o 
   8   6 -14      177.81      202.28     37.97 o 
   9   6 -14       66.05       61.33     29.07 o 
  10   6 -14      345.76      282.82     43.90 o 
  11   6 -14        0.43       -6.42     27.71 o 
  12   6 -14       67.14       56.91     34.55 o 
   1   7 -14      136.46      151.16     30.90 o 
   2   7 -14       30.34       28.80     40.73 o 
   3   7 -14       64.06       88.08     36.22 o 
   4   7 -14        4.00       13.04     23.44 o 
   5   7 -14      751.74      773.82     71.92 o 
   6   7 -14       17.28       11.45     30.37 o 
   7   7 -14      144.26       88.03     34.67 o 
   8   7 -14       68.55       57.29     29.32 o 
   9   7 -14      726.34      874.27     80.68 o 
  10   7 -14        0.19       -0.34     27.37 o 
  11   7 -14       17.10       29.57     36.91 o 
   0   8 -14      345.52      409.00     97.75 o 
   1   8 -14        1.26       27.89     37.27 o 
   2   8 -14       18.87       35.39     30.93 o 
   3   8 -14       33.06       25.64     30.92 o 
   4   8 -14      837.32      789.85     62.59 o 
   5   8 -14        7.23       45.10     33.64 o 
   6   8 -14      289.09      307.51     64.56 o 
   7   8 -14       38.00       46.47     42.71 o 
   8   8 -14      138.32      177.09     86.22 o 
   9   8 -14        1.29      -21.36     32.80 o 
   1   9 -14      736.03      888.82     75.83 o 
   2   9 -14       24.75       31.60     31.23 o 
   3   9 -14      188.41      117.57     47.54 o 
   4   9 -14       24.02       20.36     33.62 o 
   5   9 -14      228.58      309.63     84.17 o 
   6   9 -14       14.68       43.78     38.92 o 
   2   0 -13     2585.58     2718.08    159.84 o 
   4   0 -13      768.20      709.14     50.51 o 
   6   0 -13      263.06      237.07     74.02 o 
   8   0 -13      470.97      459.64     61.07 o 
  10   0 -13      962.93     1028.92    162.91 o 
  12   0 -13     1085.75     1284.61    104.51 o 
  14   0 -13       81.65       89.55     46.24 o 
  16   0 -13      247.96      225.19     59.74 o 
   0   1 -13       12.24       11.06     17.10 o 
   1   1 -13     3226.60     3114.73     61.20 o 
   2   1 -13      489.21      506.30     29.72 o 
   3   1 -13     2679.13     2648.75     62.91 o 
   4   1 -13      313.12      330.90     33.40 o 
   5   1 -13      257.41      265.67     28.92 o 
   6   1 -13      116.17      114.97     20.92 o 
   7   1 -13     1005.05     1069.55     50.20 o 
   8   1 -13      373.62      314.64     37.12 o 
   9   1 -13       70.02       63.70     24.45 o 
  10   1 -13       34.35       23.71     22.97 o 
  11   1 -13      638.58      613.37     46.65 o 
  12   1 -13       33.66       -4.90     20.92 o 
  13   1 -13      127.07      152.14     36.61 o 
  14   1 -13       11.02      -21.82     24.89 o 
  15   1 -13      169.95      126.56     36.62 o 
  16   1 -13        5.62       -2.45     30.10 o 
   1   2 -13       27.65       12.76     11.97 o 
   2   2 -13     2010.14     2094.10     64.06 o 
   3   2 -13      130.78      137.49     19.31 o 
   4   2 -13      138.47      150.04     20.39 o 
   5   2 -13       28.95       40.18     16.74 o 
   6   2 -13     1524.60     1631.86     68.44 o 
   7   2 -13        1.70       -4.50     15.75 o 
   8   2 -13     1365.15     1286.86     55.89 o 
   9   2 -13      118.13       32.69     27.44 o 
  10   2 -13      224.45      178.66     32.43 o 
  11   2 -13       17.45       35.31     22.60 o 
  12   2 -13      598.60      600.49     48.20 o 
  13   2 -13       47.56       38.32     23.20 o 
  14   2 -13       49.73       44.95     31.12 o 
  15   2 -13       19.20       16.40     29.61 o 
  16   2 -13      444.59      422.66     61.74 o 
   0   3 -13        3.56        4.74     16.40 o 
   1   3 -13      424.40      484.07     30.47 o 
   2   3 -13       60.21       57.72     15.48 o 
   3   3 -13     1815.43     1892.55     48.79 o 
   4   3 -13        6.86      -10.09     13.65 o 
   5   3 -13      716.78      561.65     37.48 o 
   6   3 -13       60.08       83.88     20.48 o 
   7   3 -13     3727.71     3890.21     97.63 o 
   8   3 -13      383.41      386.24     35.31 o 
   9   3 -13        4.88       14.74     19.01 o 
  10   3 -13      156.24      115.98     22.78 o 
  11   3 -13     1076.60     1083.87     60.50 o 
  12   3 -13       37.36       38.96     25.90 o 
  13   3 -13       75.81       49.04     31.67 o 
  14   3 -13       65.82       50.98     27.71 o 
  15   3 -13      104.26      139.21     37.72 o 
  16   3 -13       57.34       59.59     44.73 o 
   1   4 -13       23.39       28.28     14.15 o 
   2   4 -13     1037.88     1060.34     43.36 o 
   3   4 -13      133.35      124.57     20.76 o 
   4   4 -13      519.47      488.20     32.37 o 
   5   4 -13       38.91       32.48     17.13 o 
   6   4 -13     1050.37     1129.10     69.14 o 
   7   4 -13      298.16      339.05     40.49 o 
   8   4 -13      655.13      650.44     51.01 o 
   9   4 -13        5.35       33.10     21.49 o 
  10   4 -13      307.37      299.71     42.47 o 
  11   4 -13      145.71      137.54     28.41 o 
  12   4 -13      929.75      825.89     60.73 o 
  13   4 -13       23.21       26.90     27.36 o 
  14   4 -13       90.10       40.73     31.15 o 
  15   4 -13        1.70        9.88     30.64 o 
   0   5 -13      417.29      382.24     41.98 o 
   1   5 -13      726.61      745.72     50.47 o 
   2   5 -13       86.81       49.57     17.03 o 
   3   5 -13     1801.49     1883.77     55.75 o 
   4   5 -13        8.84       -5.47     16.03 o 
   5   5 -13      525.27      527.82     39.24 o 
   6   5 -13      144.57      152.59     37.60 o 
   7   5 -13      748.78      769.69     50.92 o 
   8   5 -13       24.68        4.52     19.06 o 
   9   5 -13        4.18      -13.19     21.51 o 
  10   5 -13        0.95      -21.29     24.23 o 
  11   5 -13      194.72      178.71     54.87 o 
  12   5 -13        5.64       18.54     25.88 o 
  13   5 -13      103.10      122.34     36.35 o 
  14   5 -13        1.12      -30.07     30.07 o 
   1   6 -13      298.31      279.32     44.31 o 
   2   6 -13     3005.58     3137.40     93.49 o 
   3   6 -13       38.41       32.70     18.10 o 
   4   6 -13      211.04      204.73     42.15 o 
   5   6 -13       21.63       45.57     24.60 o 
   6   6 -13      790.43      877.21     52.79 o 
   7   6 -13       54.59       58.79     25.29 o 
   8   6 -13      299.73      403.70     66.72 o 
   9   6 -13      104.23      107.56     32.21 o 
  10   6 -13      305.12      292.16     77.03 o 
  11   6 -13      109.35      114.57     33.48 o 
  12   6 -13      223.51      207.26     40.82 o 
  13   6 -13        1.76       18.27     31.49 o 
   0   7 -13       16.85       27.24     32.00 o 
   1   7 -13      160.36      160.57     36.59 o 
   2   7 -13       75.58       43.46     28.05 o 
   3   7 -13      517.48      508.50     67.99 o 
   4   7 -13       32.87       38.48     28.27 o 
   5   7 -13      356.69      385.82     43.56 o 
   6   7 -13       48.13       74.49     24.88 o 
   7   7 -13     1382.14     1583.67     93.32 o 
   8   7 -13       35.06       25.37     27.04 o 
   9   7 -13        8.21        0.36     25.55 o 
  10   7 -13       16.07       24.63     27.36 o 
  11   7 -13      441.85      508.14     61.98 o 
  12   7 -13        4.36       -2.62     29.29 o 
   1   8 -13       45.04       41.05     29.78 o 
   2   8 -13     1292.71     1279.90    125.42 o 
   3   8 -13       18.17        5.85     27.42 o 
   4   8 -13      176.65      147.77     33.11 o 
   5   8 -13       45.12       36.94     30.16 o 
   6   8 -13      762.47      783.06     76.21 o 
   7   8 -13       15.67        8.56     26.90 o 
   8   8 -13      179.52      192.92     45.84 o 
   9   8 -13       35.18       57.44     38.16 o 
  10   8 -13      193.36      154.51     41.36 o 
   0   9 -13      189.29      139.77     52.89 o 
   1   9 -13      460.19      430.48     51.52 o 
   2   9 -13       10.48      -16.40     24.96 o 
   3   9 -13      351.01      425.41     60.28 o 
   4   9 -13       27.59       -0.66     31.03 o 
   5   9 -13       53.10       94.29     38.95 o 
   6   9 -13       17.71        1.75     32.72 o 
   7   9 -13      292.59      243.25     52.59 o 
   1  10 -13        0.75      -10.01     32.46 o 
   2  10 -13      365.17      341.04     60.57 o 
   0   0 -12     5651.39     5715.72    163.77 o 
   2   0 -12     1092.14     1133.62     55.61 o 
   4   0 -12     7328.55     7208.22    169.59 o 
   6   0 -12      205.92      242.73     42.11 o 
   8   0 -12      680.82      705.21     88.38 o 
  10   0 -12     1644.69     1640.10    146.33 o 
  12   0 -12      664.67      605.65     75.66 o 
  14   0 -12     1033.30      973.07     97.00 o 
  16   0 -12        8.05      -20.28     53.19 o 
   1   1 -12     8206.21     8633.72    131.17 o 
   2   1 -12        2.02       -9.75      9.75 o 
   3   1 -12     1113.26     1122.01     40.72 o 
   4   1 -12      318.78      320.34     24.99 o 
   5   1 -12     2132.89     1990.02     58.84 o 
   6   1 -12      215.26      176.14     23.91 o 
   7   1 -12      287.40      268.93     32.45 o 
   8   1 -12      187.63      202.45     30.37 o 
   9   1 -12     1987.59     1828.34     74.31 o 
  10   1 -12       10.49      -16.17     20.25 o 
  11   1 -12       96.08      130.90     25.63 o 
  12   1 -12       59.60        5.07     20.01 o 
  13   1 -12      616.64      594.68     53.51 o 
  14   1 -12        6.79      -13.40     24.27 o 
  15   1 -12      157.14      112.06     34.36 o 
  16   1 -12        0.91      -25.37     26.04 o 
  17   1 -12      169.52      241.74     46.16 o 
   0   2 -12     3627.95     3349.97     98.32 o 
   1   2 -12      153.62      112.38     14.83 o 
   2   2 -12      227.90      181.97     17.63 o 
   3   2 -12      206.18      203.29     18.84 o 
   4   2 -12     1605.90     1484.00     50.56 o 
   5   2 -12        5.62      -12.72     12.72 o 
   6   2 -12      851.99      840.23     43.16 o 
   7   2 -12      305.55      314.19     29.78 o 
   8   2 -12     2041.10     2052.16     86.95 o 
   9   2 -12      248.19      155.28     28.76 o 
  10   2 -12      466.66      468.84     40.03 o 
  11   2 -12      322.32      327.44     35.39 o 
  12   2 -12      132.89       72.42     24.69 o 
  13   2 -12       12.97        1.89     21.58 o 
  14   2 -12      314.61      425.12     50.33 o 
  15   2 -12        5.00      -22.59     25.93 o 
  16   2 -12       16.53       30.00     33.55 o 
  17   2 -12        9.81       -0.44     34.25 o 
   1   3 -12      400.72      342.30     26.29 o 
   2   3 -12      143.53      104.67     14.89 o 
   3   3 -12     1155.34     1075.31     37.10 o 
   4   3 -12       38.17       27.87     13.77 o 
   5   3 -12     4692.19     4770.05    113.00 o 
   6   3 -12      563.12      533.44     36.59 o 
   7   3 -12      159.97      193.92     25.18 o 
   8   3 -12      566.61      546.44     38.67 o 
   9   3 -12     2573.99     2727.34     76.86 o 
  10   3 -12      529.11      550.29     42.51 o 
  11   3 -12       90.91       65.22     23.18 o 
  12   3 -12       72.93       70.74     25.50 o 
  13   3 -12      676.38      749.98     77.45 o 
  14   3 -12      115.57       87.14     33.60 o 
  15   3 -12       44.32       94.34     29.95 o 
  16   3 -12        5.51       25.94     44.14 o 
   0   4 -12     4905.97     4948.84    132.15 o 
   1   4 -12       14.13       -9.47     12.04 o 
   2   4 -12       31.56       45.51     13.08 o 
   3   4 -12      148.56      160.92     26.14 o 
   4   4 -12     2981.89     3059.36     72.53 o 
   5   4 -12      159.90       90.29     28.63 o 
   6   4 -12      804.69      737.98     41.16 o 
   7   4 -12       89.55      110.09     20.95 o 
   8   4 -12      983.27      920.24     50.81 o 
   9   4 -12       13.79       10.58     18.59 o 
  10   4 -12      779.73      768.07     50.53 o 
  11   4 -12       10.36       20.08     20.02 o 
  12   4 -12      254.67      273.05     38.48 o 
  13   4 -12       10.43       18.98     25.76 o 
  14   4 -12      629.89      612.24     60.06 o 
  15   4 -12        0.82       32.18     31.85 o 
  16   4 -12        2.06        7.29     31.92 o 
   1   5 -12     1376.65     1438.89     65.85 o 
   2   5 -12      247.53      243.36     32.02 o 
   3   5 -12      512.42      532.39     38.50 o 
   4   5 -12      161.58      146.57     28.39 o 
   5   5 -12     3241.25     3171.21     84.23 o 
   6   5 -12       62.64       45.30     19.49 o 
   7   5 -12       40.43       12.51     17.98 o 
   8   5 -12       34.12       19.40     18.83 o 
   9   5 -12      927.38     1005.84     75.39 o 
  10   5 -12       28.92       -0.93     32.49 o 
  11   5 -12       45.10       13.66     25.51 o 
  12   5 -12       15.64       57.45     29.09 o 
  13   5 -12      448.47      409.39     51.50 o 
  14   5 -12       15.08       57.44     32.84 o 
  15   5 -12      123.76       24.42     35.66 o 
   0   6 -12     2446.93     2449.68    113.38 o 
   1   6 -12      842.63      920.57     46.46 o 
   2   6 -12       76.73       89.03     20.29 o 
   3   6 -12       21.75       37.29     18.45 o 
   4   6 -12     1184.68     1272.22     59.59 o 
   5   6 -12      428.94      458.43     38.16 o 
   6   6 -12      235.53      352.65     38.62 o 
   7   6 -12        3.82       11.24     20.07 o 
   8   6 -12      475.79      536.13     49.69 o 
   9   6 -12        2.32      -20.90     20.90 o 
  10   6 -12      509.65      462.04     72.56 o 
  11   6 -12        6.57       66.88     28.11 o 
  12   6 -12      137.12      165.32     37.88 o 
  13   6 -12      115.33      100.08     35.21 o 
  14   6 -12      432.40      452.53     56.32 o 
   1   7 -12      755.09      760.75     62.61 o 
   2   7 -12      153.23      194.11     48.09 o 
   3   7 -12      292.84      234.97     47.53 o 
   4   7 -12       62.87       31.81     23.43 o 
   5   7 -12      961.17     1021.12     72.89 o 
   6   7 -12       22.71       31.48     21.72 o 
   7   7 -12       98.53      156.02     28.83 o 
   8   7 -12       40.63       55.80     24.28 o 
   9   7 -12      727.43      733.13     62.35 o 
  10   7 -12       11.73       18.53     26.86 o 
  11   7 -12       32.88       12.30     28.11 o 
  12   7 -12        2.16       -4.25     29.58 o 
  13   7 -12      241.99      228.77     47.63 o 
   0   8 -12      979.96     1073.10     99.91 o 
   1   8 -12       28.93       11.58     26.83 o 
   2   8 -12       72.22       31.38     28.77 o 
   3   8 -12      110.24       55.14     31.75 o 
   4   8 -12     2099.40     2034.61    106.71 o 
   5   8 -12      127.50      158.36     33.58 o 
   6   8 -12      379.56      385.00     45.25 o 
   7   8 -12       36.53       23.97     35.50 o 
   8   8 -12      329.65      319.59     45.07 o 
   9   8 -12       26.94        8.96     24.73 o 
  10   8 -12      355.30      424.75     52.46 o 
  11   8 -12        6.09       42.52     32.27 o 
   1   9 -12      616.45      686.32     60.64 o 
   2   9 -12       25.71       -0.63     24.87 o 
   3   9 -12      175.48      140.58     40.23 o 
   4   9 -12       11.71      -10.98     29.85 o 
   5   9 -12      429.92      449.71     70.19 o 
   6   9 -12        6.83      -21.18     26.89 o 
   7   9 -12       57.49       57.82     32.27 o 
   8   9 -12       32.59        2.85     30.44 o 
   0  10 -12     1011.33     1311.82    227.63 o 
   1  10 -12        2.84       -4.58     32.32 o 
   2  10 -12       16.26       83.82     39.68 o 
   3  10 -12       40.12       21.44     38.29 o 
   4  10 -12      197.60      278.15     57.55 o 
   5  10 -12        7.23       50.12     37.73 o 
   2   0 -11     2328.21     2326.18     68.25 o 
   4   0 -11     1643.43     1638.55     64.73 o 
   6   0 -11     1078.51     1230.11    162.62 o 
   8   0 -11     1639.84     1525.09     92.23 o 
  10   0 -11      771.49      734.57    116.42 o 
  12   0 -11     3695.23     4168.90    169.88 o 
  14   0 -11       99.85      123.73     43.58 o 
  16   0 -11      676.55      708.25     97.38 o 
  18   0 -11       20.91      103.68     53.53 o 
   0   1 -11      220.72      222.87     30.47 o 
   1   1 -11     7080.23     7586.08     99.72 o 
   2   1 -11       58.69       37.10     10.89 o 
   3   1 -11     4752.01     4550.27     76.02 o 
   4   1 -11      143.61      142.47     19.21 o 
   5   1 -11      826.64      831.06     39.14 o 
   6   1 -11       84.43       88.67     21.13 o 
   7   1 -11     1680.64     1636.87     62.58 o 
   8   1 -11       22.77       20.62     18.00 o 
   9   1 -11       29.50       46.75     21.84 o 
  10   1 -11       86.23       58.64     35.86 o 
  11   1 -11      979.71     1069.04     54.52 o 
  12   1 -11      100.00       48.48     20.64 o 
  13   1 -11      219.34      249.91     37.58 o 
  14   1 -11       98.41       35.35     26.79 o 
  15   1 -11      315.93      293.96     42.09 o 
  16   1 -11        0.34       43.61     29.73 o 
  17   1 -11      240.68      208.01     41.67 o 
  18   1 -11        8.68      -11.82     31.30 o 
   1   2 -11      225.19      241.59     16.12 o 
   2   2 -11     3016.90     2993.07     57.76 o 
   3   2 -11      489.56      480.79     26.78 o 
   4   2 -11      530.13      493.39     28.38 o 
   5   2 -11       19.13        9.37     11.81 o 
   6   2 -11     1833.79     1812.88     91.07 o 
   7   2 -11      218.27      185.69     37.62 o 
   8   2 -11     1987.03     2067.69     73.17 o 
   9   2 -11       55.44       31.32     21.08 o 
  10   2 -11      324.21      374.99     34.23 o 
  11   2 -11       62.52      102.43     24.07 o 
  12   2 -11      402.54      416.67     39.18 o 
  13   2 -11       92.41       41.37     22.63 o 
  14   2 -11       46.52       53.09     25.78 o 
  15   2 -11       22.28       25.15     27.76 o 
  16   2 -11      640.01      723.58     62.86 o 
  17   2 -11       42.67       36.38     32.73 o 
   0   3 -11      217.30      217.22     22.78 o 
   1   3 -11      183.08      145.52     15.86 o 
   2   3 -11       19.86       38.83     11.60 o 
   3   3 -11     2754.70     2764.43     60.93 o 
   4   3 -11      181.28      176.63     19.58 o 
   5   3 -11      756.25      879.49     36.35 o 
   6   3 -11      229.34      293.05     24.37 o 
   7   3 -11     4310.51     4328.09     96.37 o 
   8   3 -11      243.12      207.28     25.83 o 
   9   3 -11      543.23      663.16     43.72 o 
  10   3 -11      601.20      558.92     41.61 o 
  11   3 -11     2268.12     2469.19     79.69 o 
  12   3 -11       43.65       -1.14     20.61 o 
  13   3 -11      196.28      225.39     33.26 o 
  14   3 -11        6.52       19.45     23.06 o 
  15   3 -11      112.27      100.29     30.63 o 
  16   3 -11       26.63       33.18     34.67 o 
  17   3 -11      115.58      165.35     49.73 o 
   1   4 -11       75.14       55.42     12.94 o 
   2   4 -11     4393.05     4547.67     79.32 o 
   3   4 -11      282.26      297.20     25.38 o 
   4   4 -11      435.51      479.29     47.13 o 
   5   4 -11      211.68      187.53     20.43 o 
   6   4 -11     2627.63     2583.81     63.02 o 
   7   4 -11      211.24      187.04     21.87 o 
   8   4 -11     1350.30     1399.27     58.40 o 
   9   4 -11        5.00        1.73     17.47 o 
  10   4 -11      747.39      736.62     48.59 o 
  11   4 -11       38.35       40.60     22.60 o 
  12   4 -11     1021.45     1098.80     61.26 o 
  13   4 -11       17.15       20.48     25.22 o 
  14   4 -11       86.00       60.94     38.70 o 
  15   4 -11       24.85       33.83     29.53 o 
  16   4 -11      260.19      217.92     46.05 o 
   0   5 -11      116.42       90.72     23.96 o 
   1   5 -11     1696.30     1939.10     48.16 o 
   2   5 -11      664.56      797.13     33.46 o 
   3   5 -11     2588.35     2661.36     63.16 o 
   4   5 -11      526.18      551.82     44.05 o 
   5   5 -11      449.32      375.42     43.40 o 
   6   5 -11       19.60       20.63     16.42 o 
   7   5 -11     1627.18     1727.61     56.31 o 
   8   5 -11       73.57       73.52     19.84 o 
   9   5 -11       48.68        9.74     21.63 o 
  10   5 -11      137.24      187.02     34.57 o 
  11   5 -11      523.84      516.20     51.32 o 
  12   5 -11       43.60       38.16     28.27 o 
  13   5 -11      295.18      227.43     53.40 o 
  14   5 -11       29.67       11.08     27.45 o 
  15   5 -11      366.47      537.53     64.42 o 
  16   5 -11       53.85       46.12     34.93 o 
   1   6 -11      425.53      377.05     38.95 o 
   2   6 -11     1230.18     1136.57     48.96 o 
   3   6 -11      355.98      338.97     36.40 o 
   4   6 -11      281.33      269.73     28.88 o 
   5   6 -11       25.33       13.72     16.37 o 
   6   6 -11      727.17      663.62     54.73 o 
   7   6 -11       12.06       -3.80     17.11 o 
   8   6 -11      700.33      671.66     47.70 o 
   9   6 -11       11.59      -10.22     19.95 o 
  10   6 -11      325.21      313.18     42.18 o 
  11   6 -11      106.72      104.97     32.15 o 
  12   6 -11      766.32      884.10     68.92 o 
  13   6 -11       89.43       84.52     33.73 o 
  14   6 -11       89.23      101.34     36.12 o 
  15   6 -11       91.51      117.39     38.36 o 
   0   7 -11       15.24       28.51     52.67 o 
   1   7 -11     1254.89     1285.33     74.82 o 
   2   7 -11      362.01      356.77     41.32 o 
   3   7 -11     1570.25     1606.52     88.70 o 
   4   7 -11       89.41       69.09     42.07 o 
   5   7 -11      212.22      259.36     39.80 o 
   6   7 -11        1.79        7.11     18.54 o 
   7   7 -11     2114.27     2274.39     88.55 o 
   8   7 -11       35.63       16.16     21.05 o 
   9   7 -11       37.04       62.43     24.19 o 
  10   7 -11       22.73       -4.12     24.13 o 
  11   7 -11      311.99      377.51     62.03 o 
  12   7 -11        1.32      -10.82     26.44 o 
  13   7 -11       37.77       47.68     33.96 o 
   1   8 -11       33.11       43.13     25.34 o 
   2   8 -11     2280.03     2659.15    112.81 o 
   3   8 -11      329.00      237.83     77.03 o 
   4   8 -11      337.63      267.37     47.29 o 
   5   8 -11      144.52       84.64     45.45 o 
   6   8 -11      947.59      915.15     76.67 o 
   7   8 -11      244.08      186.10     39.10 o 
   8   8 -11      345.11      258.75     50.06 o 
   9   8 -11        7.97       13.53     23.00 o 
  10   8 -11      348.56      358.46     56.60 o 
  11   8 -11       48.40       13.08     29.43 o 
  12   8 -11      379.39      334.76     74.88 o 
   0   9 -11       24.79        4.08     34.25 o 
   1   9 -11      539.44      483.16     51.15 o 
   2   9 -11        6.38       -2.97     23.57 o 
   3   9 -11      805.00      652.60     78.40 o 
   4   9 -11       29.03        6.44     27.74 o 
   5   9 -11      132.63      117.21     38.13 o 
   6   9 -11       17.49      -20.68     41.84 o 
   7   9 -11      618.05      622.39     59.43 o 
   8   9 -11       15.91       37.04     29.88 o 
   9   9 -11      150.87       89.61     37.13 o 
   1  10 -11       39.75       41.18     34.11 o 
   2  10 -11      903.78      944.46     84.66 o 
   3  10 -11       21.96       -5.02     29.56 o 
   4  10 -11       39.18       57.39     37.81 o 
   5  10 -11       21.99       16.79     36.79 o 
   6  10 -11      542.17      503.91    122.21 o 
   0   0 -10    15504.61    15648.27    472.45 o 
   2   0 -10     1590.23     1475.46     56.65 o 
   4   0 -10    11821.04    11302.71    408.55 o 
   6   0 -10     1477.71     1638.66     83.00 o 
   8   0 -10     1610.07     1519.01     89.26 o 
  10   0 -10      508.40      583.15     65.99 o 
  12   0 -10     1257.87     1361.46     99.26 o 
  14   0 -10      691.95      887.59     91.11 o 
  16   0 -10       23.62       38.78     39.16 o 
  18   0 -10      218.35      215.16     64.42 o 
   1   1 -10    11530.11    11716.76    139.88 o 
   2   1 -10      518.94      600.92     34.14 o 
   3   1 -10     1550.53     1459.53     38.66 o 
   4   1 -10      354.37      391.35     22.37 o 
   5   1 -10     2946.71     2834.69     64.35 o 
   6   1 -10      521.29      476.21     35.85 o 
   7   1 -10      172.29      155.28     28.50 o 
   8   1 -10      108.12       89.58     24.52 o 
   9   1 -10     1687.26     1801.13     69.36 o 
  10   1 -10      514.90      509.67     38.07 o 
  11   1 -10      218.72      300.59     32.59 o 
  12   1 -10       43.72       95.64     23.13 o 
  13   1 -10     1189.18     1147.89     67.16 o 
  14   1 -10       31.59       14.48     23.10 o 
  15   1 -10      218.75      206.24     36.84 o 
  16   1 -10       15.76       30.64     28.44 o 
  17   1 -10      213.44      233.27     42.28 o 
  18   1 -10        6.22       30.42     33.98 o 
   0   2 -10     7923.42     7775.13    143.35 o 
   1   2 -10      143.78      137.95     16.67 o 
   2   2 -10       62.23      113.76     11.52 o 
   3   2 -10      808.95      883.71     32.27 o 
   4   2 -10     6568.50     6566.45    106.29 o 
   5   2 -10       49.48       22.26     11.73 o 
   6   2 -10     1364.03     1400.28     52.76 o 
   7   2 -10     1597.12     1681.00     72.56 o 
   8   2 -10     3502.92     3312.05     93.24 o 
   9   2 -10       97.70      108.17     22.02 o 
  10   2 -10     1128.37     1180.77     54.41 o 
  11   2 -10       11.03        9.90     18.41 o 
  12   2 -10       63.06       38.79     20.71 o 
  13   2 -10      257.72      230.59     35.67 o 
  14   2 -10      745.20      858.57     61.76 o 
  15   2 -10        5.33        9.56     26.06 o 
  16   2 -10        6.57       18.32     26.89 o 
  17   2 -10       27.44      -18.65     25.52 o 
  18   2 -10      427.11      518.48    120.96 o 
   1   3 -10      307.34      315.78     17.81 o 
   2   3 -10      175.33      189.03     18.20 o 
   3   3 -10      744.03      782.45     31.95 o 
   4   3 -10      416.63      429.26     25.86 o 
   5   3 -10     5912.01     5725.41     98.92 o 
   6   3 -10      598.59      656.28     31.87 o 
   7   3 -10       86.55       86.97     16.54 o 
   8   3 -10      104.37       68.77     20.16 o 
   9   3 -10     7346.37     7436.63    145.35 o 
  10   3 -10      886.55      974.49     51.63 o 
  11   3 -10      244.15      326.28     41.64 o 
  12   3 -10      133.97       97.38     29.04 o 
  13   3 -10     1754.78     1914.74     74.40 o 
  14   3 -10       32.80        9.06     23.13 o 
  15   3 -10      273.91      327.71     39.77 o 
  16   3 -10       58.40       24.92     35.92 o 
  17   3 -10      172.60      152.62     75.46 o 
   0   4 -10     3341.95     3359.34     81.70 o 
   1   4 -10      342.64      321.82     27.72 o 
   2   4 -10      302.70      322.99     23.26 o 
   3   4 -10      199.82      260.28     24.83 o 
   4   4 -10     4244.19     4261.33     81.49 o 
   5   4 -10       27.73       33.41     13.22 o 
   6   4 -10     1065.56     1044.89     52.01 o 
   7   4 -10       18.50       31.19     13.32 o 
   8   4 -10     1824.91     1747.02     54.91 o 
   9   4 -10       57.93       64.57     20.77 o 
  10   4 -10     1879.25     1993.23     70.85 o 
  11   4 -10      199.39      117.60     25.27 o 
  12   4 -10      353.58      278.58     38.74 o 
  13   4 -10       44.14        8.05     23.79 o 
  14   4 -10      597.07      676.42     60.62 o 
  15   4 -10        2.73       19.29     28.49 o 
  16   4 -10        7.48      -24.15     26.79 o 
  17   4 -10       25.83      -24.68     36.03 o 
   1   5 -10     3687.94     3870.52     76.96 o 
   2   5 -10       16.92       28.90     14.04 o 
   3   5 -10     1561.17     1538.05     55.52 o 
   4   5 -10       89.01      118.98     23.96 o 
   5   5 -10     2923.69     3177.96     78.87 o 
   6   5 -10       73.46       52.72     16.28 o 
   7   5 -10      225.25      244.89     26.13 o 
   8   5 -10      260.29      293.81     27.46 o 
   9   5 -10      759.79      775.37     69.89 o 
  10   5 -10      234.48      245.16     44.34 o 
  11   5 -10       49.41       81.94     27.62 o 
  12   5 -10       64.27       24.34     26.18 o 
  13   5 -10      580.29      540.72     58.07 o 
  14   5 -10       22.62       23.64     28.85 o 
  15   5 -10      180.07      156.51     38.86 o 
  16   5 -10        8.65      -11.28     31.28 o 
   0   6 -10     6437.51     6359.80    197.48 o 
   1   6 -10      154.75      179.94     22.66 o 
   2   6 -10       43.39       12.64     16.15 o 
   3   6 -10      470.40      472.55     37.65 o 
   4   6 -10     1768.55     2012.57     62.86 o 
   5   6 -10      211.71      155.97     25.07 o 
   6   6 -10      471.22      519.37     70.45 o 
   7   6 -10        3.58        0.89     16.39 o 
   8   6 -10      999.63     1003.99     61.46 o 
   9   6 -10      102.30       66.42     23.35 o 
  10   6 -10      526.29      532.82     43.91 o 
  11   6 -10        3.95       -6.52     22.22 o 
  12   6 -10      314.03      278.03     42.23 o 
  13   6 -10      107.97       53.70     36.83 o 
  14   6 -10      678.61      666.04     62.77 o 
  15   6 -10       21.31       47.49     35.18 o 
   1   7 -10     2526.54     2451.85     90.39 o 
   2   7 -10       86.97      110.88     30.97 o 
   3   7 -10      601.09      688.61     61.52 o 
   4   7 -10       57.31       44.41     42.03 o 
   5   7 -10     3010.33     3040.01     96.37 o 
   6   7 -10      108.64       98.26     26.31 o 
   7   7 -10       81.76       78.13     22.56 o 
   8   7 -10       54.40       21.23     20.01 o 
   9   7 -10     1508.81     1521.51     69.85 o 
  10   7 -10       41.09       30.39     22.12 o 
  11   7 -10       49.55       40.43     24.73 o 
  12   7 -10       74.43       93.66     31.99 o 
  13   7 -10      281.45      277.57     44.00 o 
  14   7 -10        7.87       22.26     32.75 o 
   0   8 -10     1159.68     1303.17    119.10 o 
   1   8 -10       32.80       -2.81     20.63 o 
   2   8 -10       44.52       34.40     22.74 o 
   3   8 -10      399.56      420.57     80.19 o 
   4   8 -10     2657.18     2610.89    110.40 o 
   5   8 -10      156.85      136.29     44.22 o 
   6   8 -10      376.80      374.20     51.97 o 
   7   8 -10       51.56       23.36     29.04 o 
   8   8 -10      459.93      443.63     49.08 o 
   9   8 -10        8.61       12.36     22.03 o 
  10   8 -10      546.61      495.89     64.36 o 
  11   8 -10        0.01      -12.59     23.58 o 
  12   8 -10      119.88       97.04     35.60 o 
   1   9 -10      704.74      716.47     59.24 o 
   2   9 -10        1.09       -8.06     22.09 o 
   3   9 -10      348.03      381.46     60.15 o 
   4   9 -10       27.46       24.42     29.29 o 
   5   9 -10      801.76      859.69     86.49 o 
   6   9 -10        9.98       -9.87     26.89 o 
   7   9 -10       40.19        8.47     32.71 o 
   8   9 -10       62.06       30.79     32.89 o 
   9   9 -10      656.64      719.04     65.23 o 
  10   9 -10        0.43        8.34     30.77 o 
   0  10 -10     1097.42     1181.97    109.19 o 
   1  10 -10        8.68       13.17     29.18 o 
   2  10 -10       51.45      -21.05     28.74 o 
   3  10 -10       77.22       58.60     35.70 o 
   4  10 -10      160.39       90.08     44.06 o 
   5  10 -10        8.25       -3.65     31.25 o 
   6  10 -10      188.08      239.81     49.14 o 
   7  10 -10       48.66       28.81     36.11 o 
   1  11 -10      416.86      390.52     81.84 o 
   2   0  -9    17071.70    16438.58    262.26 o 
   4   0  -9     2641.31     2758.95     79.66 o 
   6   0  -9     7061.00     7464.64    210.48 o 
   8   0  -9      869.35      850.19     67.73 o 
  10   0  -9      361.68      346.87     39.25 o 
  12   0  -9     3837.94     3834.98    155.72 o 
  14   0  -9       71.84       22.19     33.77 o 
  16   0  -9     1071.20     1000.99    122.82 o 
  18   0  -9        9.21       54.63     49.81 o 
   0   1  -9      451.11      476.30     26.01 o 
   1   1  -9     5101.83     5009.58     79.21 o 
   2   1  -9      133.18      100.46      9.79 o 
   3   1  -9     4029.44     4073.02     71.31 o 
   4   1  -9       35.54       44.67     12.04 o 
   5   1  -9      306.93      337.13     22.55 o 
   6   1  -9     1351.95     1341.06     42.96 o 
   7   1  -9     3947.09     3769.46    111.13 o 
   8   1  -9      502.59      475.40     45.23 o 
   9   1  -9        7.94        9.55     14.56 o 
  10   1  -9      929.00      970.30     61.14 o 
  11   1  -9     3403.42     3533.74    115.36 o 
  12   1  -9        9.75      -12.51     17.62 o 
  13   1  -9      690.81      792.33     65.10 o 
  14   1  -9       65.40       95.66     30.94 o 
  15   1  -9      774.69      895.14     82.72 o 
  16   1  -9       36.37       18.32     28.11 o 
  17   1  -9      244.95      203.83     53.97 o 
  18   1  -9       19.21       34.64     32.30 o 
   1   2  -9      579.31      726.97     22.80 o 
   2   2  -9     6152.59     6014.90     85.90 o 
   3   2  -9      901.82      874.34     30.56 o 
   4   2  -9     1465.96     1374.55     37.84 o 
   5   2  -9      496.27      494.76     27.55 o 
   6   2  -9     6261.75     6109.30    112.77 o 
   7   2  -9      113.12      153.58     23.77 o 
   8   2  -9     3432.98     3505.74     80.77 o 
   9   2  -9     1199.98     1230.60     51.83 o 
  10   2  -9      676.11      716.70     43.57 o 
  11   2  -9      379.38      447.66     37.23 o 
  12   2  -9      186.07      187.59     28.11 o 
  13   2  -9       44.08       19.80     20.86 o 
  14   2  -9      123.58       84.96     37.76 o 
  15   2  -9       76.09       48.59     33.69 o 
  16   2  -9      589.36      622.06     57.64 o 
  17   2  -9        6.63      -24.46     24.46 o 
  18   2  -9        4.45       -3.38     32.25 o 
   0   3  -9       86.90       57.08     14.07 o 
   1   3  -9     1303.99     1403.86     31.64 o 
   2   3  -9      748.04      728.17     24.89 o 
   3   3  -9     4861.20     4380.33     92.30 o 
   4   3  -9      616.99      531.89     26.83 o 
   5   3  -9     2356.97     2215.95     52.28 o 
   6   3  -9      810.05      792.91     39.26 o 
   7   3  -9     3809.30     3874.02    108.16 o 
   8   3  -9       94.43       91.31     17.45 o 
   9   3  -9      383.75      353.75     28.16 o 
  10   3  -9      704.91      683.39     58.24 o 
  11   3  -9     2250.21     2243.58     72.47 o 
  12   3  -9       68.22       52.80     21.47 o 
  13   3  -9      239.66      282.09     33.70 o 
  14   3  -9        4.16       16.61     21.97 o 
  15   3  -9      489.60      504.79     46.33 o 
  16   3  -9        4.27       -6.44     36.48 o 
  17   3  -9      192.15      160.27     90.69 o 
  18   3  -9       36.32        0.14     35.58 o 
   1   4  -9      472.43      492.29     29.99 o 
   2   4  -9     7148.77     7094.90    113.22 o 
   3   4  -9      163.79      187.52     20.14 o 
   4   4  -9      733.76      755.53     37.28 o 
   5   4  -9       67.07       37.45     13.16 o 
   6   4  -9     3066.56     3059.08     81.59 o 
   7   4  -9       34.08       26.27     12.86 o 
   8   4  -9     2353.88     2531.40     64.02 o 
   9   4  -9      642.67      645.67     37.31 o 
  10   4  -9     1321.58     1375.75     51.86 o 
  11   4  -9      362.26      420.56     37.46 o 
  12   4  -9     1649.65     1695.54     81.07 o 
  13   4  -9      108.91      100.99     35.05 o 
  14   4  -9      132.62      126.07     34.37 o 
  15   4  -9        0.03      -11.26     24.91 o 
  16   4  -9      573.21      645.72     76.71 o 
  17   4  -9       21.14       28.14     32.83 o 
   0   5  -9       37.48       23.87     21.10 o 
   1   5  -9     4147.20     4003.18     83.97 o 
   2   5  -9      696.76      726.16     34.87 o 
   3   5  -9     4862.90     4954.11     97.42 o 
   4   5  -9      896.49      925.28     46.35 o 
   5   5  -9      231.78      275.33     23.77 o 
   6   5  -9        4.00       -4.64     13.38 o 
   7   5  -9     2617.32     2612.85     65.87 o 
   8   5  -9      283.09      277.96     38.58 o 
   9   5  -9      709.65      634.10     46.55 o 
  10   5  -9      291.61      300.52     44.39 o 
  11   5  -9     1670.18     1753.21     70.02 o 
  12   5  -9       32.99       60.95     26.72 o 
  13   5  -9      352.92      378.52     63.87 o 
  14   5  -9      146.99      119.07     32.39 o 
  15   5  -9      423.80      336.29     46.21 o 
  16   5  -9       51.93       28.66     27.82 o 
  17   5  -9      203.85      260.74     46.81 o 
   1   6  -9       14.72       14.70     15.06 o 
   2   6  -9     2208.07     2230.16    135.40 o 
   3   6  -9      957.78      836.57     41.62 o 
   4   6  -9      232.41      309.85     46.32 o 
   5   6  -9      202.63      157.29     27.15 o 
   6   6  -9     1059.19     1092.14     65.59 o 
   7   6  -9      361.46      354.57     51.91 o 
   8   6  -9      872.16      825.89     50.41 o 
   9   6  -9       76.81       22.17     19.32 o 
  10   6  -9      537.06      489.58     42.07 o 
  11   6  -9        7.09        4.04     20.09 o 
  12   6  -9     1285.12     1360.52     69.16 o 
  13   6  -9      105.27      147.34     43.16 o 
  14   6  -9      165.04      144.10     38.19 o 
  15   6  -9       75.24       38.05     30.09 o 
  16   6  -9      626.19      575.20     62.79 o 
   0   7  -9       24.04        4.89     19.24 o 
   1   7  -9     1428.82     1571.67     76.13 o 
   2   7  -9      107.60      130.67     32.27 o 
   3   7  -9     2361.10     2398.87     98.30 o 
   4   7  -9      128.69      104.76     25.69 o 
   5   7  -9     1222.94     1086.46     90.36 o 
   6   7  -9      116.91      161.83     29.78 o 
   7   7  -9     2952.32     3134.43     98.89 o 
   8   7  -9       12.37       17.41     19.09 o 
   9   7  -9       19.10       30.25     20.48 o 
  10   7  -9      114.62      121.27     27.63 o 
  11   7  -9      550.28      625.47     62.18 o 
  12   7  -9       46.29        0.92     22.81 o 
  13   7  -9       56.72       46.35     27.62 o 
  14   7  -9       18.23       53.97     31.44 o 
   1   8  -9      116.50      115.36     29.85 o 
   2   8  -9     2347.25     2304.18    104.84 o 
   3   8  -9      657.26      634.62     60.21 o 
   4   8  -9      502.49      444.59     63.55 o 
   5   8  -9       29.45       31.85     30.93 o 
   6   8  -9     1303.33     1221.97     83.64 o 
   7   8  -9      108.25       78.46     32.70 o 
   8   8  -9      559.40      529.37     50.79 o 
   9   8  -9        7.00       15.54     21.66 o 
  10   8  -9      434.48      408.74     43.22 o 
  11   8  -9       71.33      106.88     29.48 o 
  12   8  -9      615.89      688.30     55.04 o 
  13   8  -9        9.42       -2.12     26.50 o 
   0   9  -9     1098.30     1096.35    137.10 o 
   1   9  -9      915.79      965.33     64.86 o 
   2   9  -9       31.81       15.86     23.74 o 
   3   9  -9     1850.68     1897.61    103.51 o 
   4   9  -9       29.11      -14.42     26.06 o 
   5   9  -9      268.85      258.85     46.78 o 
   6   9  -9       37.78       28.27     28.59 o 
   7   9  -9     1304.21     1298.89     92.60 o 
   8   9  -9       54.99       25.16     32.41 o 
   9   9  -9      134.59       61.10     71.30 o 
  10   9  -9        9.55       16.48     28.65 o 
  11   9  -9      365.18      295.90     47.41 o 
   1  10  -9       84.13       82.10     35.77 o 
   2  10  -9      902.82      753.07     73.46 o 
   3  10  -9       22.21       -2.34     30.59 o 
   4  10  -9       34.80       68.33     34.21 o 
   5  10  -9       22.24        2.21     30.01 o 
   6  10  -9      529.93      548.21     66.32 o 
   7  10  -9       12.52      -13.56     30.88 o 
   8  10  -9      338.64      272.37     54.14 o 
   0  11  -9       37.51       12.80     69.93 o 
   1  11  -9      342.84      334.46     75.20 o 
   2  11  -9       58.61       22.76     37.65 o 
   3  11  -9      855.95      916.13     86.98 o 
   4  11  -9       17.67       29.04     35.96 o 
   0   0  -8     5025.32     4706.50    127.31 o 
   2   0  -8      664.96      913.64     31.32 o 
   4   0  -8    25022.30    25303.21    448.04 o 
   6   0  -8     6701.97     6816.16    232.99 o 
   8   0  -8     1194.07     1121.81     73.38 o 
  10   0  -8     1280.88     1127.05     60.67 o 
  12   0  -8      571.56      547.69     64.83 o 
  14   0  -8     1283.82     1357.33    102.10 o 
  16   0  -8       91.00       72.05     63.53 o 
  18   0  -8      526.44      460.40     79.06 o 
   1   1  -8     3932.52     3906.80     55.86 o 
   2   1  -8      139.32      181.49     11.65 o 
   3   1  -8     1677.27     1617.89     43.68 o 
   4   1  -8      161.70      142.69     18.64 o 
   5   1  -8     5399.12     5066.56     92.81 o 
   6   1  -8      569.92      559.29     27.88 o 
   7   1  -8     3539.93     3435.57     99.63 o 
   8   1  -8     1174.05     1336.35     63.86 o 
   9   1  -8     4856.02     4711.02    100.76 o 
  10   1  -8      885.75      921.01     39.29 o 
  11   1  -8      358.39      344.65     31.18 o 
  12   1  -8       14.31        4.62     17.07 o 
  13   1  -8     2150.20     2280.25     73.18 o 
  14   1  -8       28.21       30.58     23.80 o 
  15   1  -8      552.52      575.87     52.43 o 
  16   1  -8      312.94      195.05     54.27 o 
  17   1  -8      333.55      397.28     49.67 o 
  18   1  -8       18.74        2.97     28.91 o 
  19   1  -8      175.79      184.29     44.52 o 
   0   2  -8    12607.23    12295.61    202.60 o 
   1   2  -8      417.47      517.71     18.37 o 
   2   2  -8      798.55      782.95     22.87 o 
   3   2  -8     4004.22     3814.78     67.58 o 
   4   2  -8     8817.19     8885.60    129.79 o 
   5   2  -8     5263.98     5419.21    136.46 o 
   6   2  -8     6041.34     5820.28    117.04 o 
   7   2  -8     1046.34     1089.04     51.50 o 
   8   2  -8     5063.24     5109.54     93.27 o 
   9   2  -8       72.66       68.85     16.56 o 
  10   2  -8     1753.53     1885.16     54.65 o 
  11   2  -8       14.51       -0.66     15.81 o 
  12   2  -8       46.10       71.35     21.18 o 
  13   2  -8       60.58       67.72     21.74 o 
  14   2  -8      961.32      995.80     69.11 o 
  15   2  -8       52.84       47.94     27.48 o 
  16   2  -8       60.39       27.70     29.36 o 
  17   2  -8       12.84       40.03     30.11 o 
  18   2  -8      461.14      540.22     72.93 o 
  19   2  -8       10.35      -20.53     38.61 o 
   1   3  -8     5900.59     5982.89     93.86 o 
   2   3  -8     3193.07     3379.72     62.75 o 
   3   3  -8     2084.34     2010.24     45.67 o 
   4   3  -8       89.55       60.15     12.52 o 
   5   3  -8     5052.69     5015.62     86.40 o 
   6   3  -8      705.72      628.50     35.06 o 
   7   3  -8      486.29      612.20     31.53 o 
   8   3  -8      293.80      272.69     23.74 o 
   9   3  -8     3565.50     3709.76     85.14 o 
  10   3  -8      427.74      402.65     39.21 o 
  11   3  -8      122.45      147.65     22.36 o 
  12   3  -8      142.15      139.60     25.63 o 
  13   3  -8     1663.22     1646.96     66.51 o 
  14   3  -8       50.67       23.79     22.22 o 
  15   3  -8      239.90      214.35     32.73 o 
  16   3  -8       31.27       24.28     27.75 o 
  17   3  -8      194.47      196.02     47.58 o 
  18   3  -8       27.23       56.92     40.30 o 
   0   4  -8     7482.25     7474.06    183.49 o 
   1   4  -8      256.12      288.13     24.02 o 
   2   4  -8      204.70      219.20     19.43 o 
   3   4  -8      440.30      413.42     25.71 o 
   4   4  -8     4477.06     4694.71     82.92 o 
   5   4  -8      800.18      828.29     48.93 o 
   6   4  -8     1669.75     1654.24     45.01 o 
   7   4  -8       68.24       76.14     14.38 o 
   8   4  -8     2537.05     2562.17     63.10 o 
   9   4  -8       37.30       64.82     16.84 o 
  10   4  -8     2904.96     2970.86     92.12 o 
  11   4  -8      130.31      148.80     22.79 o 
  12   4  -8      608.41      691.60     47.03 o 
  13   4  -8       33.51      -20.42     20.64 o 
  14   4  -8     1043.37     1039.71     68.77 o 
  15   4  -8       27.33       47.25     27.68 o 
  16   4  -8       39.53       -1.58     25.85 o 
  17   4  -8       43.39       41.14     29.47 o 
  18   4  -8      496.88      403.08     63.99 o 
   1   5  -8     7711.08     7829.26    132.40 o 
   2   5  -8       33.20       42.19     14.44 o 
   3   5  -8     1909.06     1898.04     56.15 o 
   4   5  -8       55.67       47.50     14.94 o 
   5   5  -8     3136.51     3189.29     76.18 o 
   6   5  -8      136.13      142.86     21.54 o 
   7   5  -8      414.00      407.62     33.26 o 
   8   5  -8      209.43      220.66     30.62 o 
   9   5  -8     1523.06     1576.89     62.11 o 
  10   5  -8      211.03      216.67     29.70 o 
  11   5  -8      153.21      162.23     27.40 o 
  12   5  -8       38.41        7.84     20.00 o 
  13   5  -8     1189.78     1267.86     74.15 o 
  14   5  -8       46.80       24.62     26.45 o 
  15   5  -8      304.51      285.50     42.92 o 
  16   5  -8        4.41       41.14     29.16 o 
  17   5  -8      195.92      151.69     38.70 o 
   0   6  -8     7477.49     7419.19    167.15 o 
   1   6  -8       52.65       43.81     17.10 o 
   2   6  -8      343.74      400.36     29.35 o 
   3   6  -8      115.24       62.48     16.36 o 
   4   6  -8     3184.28     3081.26     89.01 o 
   5   6  -8      328.64      329.00     33.76 o 
   6   6  -8      826.34      771.07     49.45 o 
   7   6  -8      258.84      148.07     27.79 o 
   8   6  -8     1143.19     1064.72     53.67 o 
   9   6  -8       86.76       69.48     21.08 o 
  10   6  -8     1226.21     1282.47     61.49 o 
  11   6  -8       66.80       70.68     24.08 o 
  12   6  -8      373.00      354.43     38.28 o 
  13   6  -8      162.94      144.37     52.11 o 
  14   6  -8      711.74      611.26     57.62 o 
  15   6  -8       19.84       18.31     28.76 o 
  16   6  -8       19.13       50.56     39.41 o 
   1   7  -8     1604.63     1497.20     66.03 o 
   2   7  -8      223.44      217.72     35.82 o 
   3   7  -8     1589.52     1601.63     82.86 o 
   4   7  -8       23.42       18.93     18.03 o 
   5   7  -8     3109.74     2939.62     90.97 o 
   6   7  -8      862.39      886.75     55.28 o 
   7   7  -8      405.72      426.16     43.00 o 
   8   7  -8      175.22       90.46     26.95 o 
   9   7  -8     3715.88     3780.66    105.17 o 
  10   7  -8      204.19      187.87     30.01 o 
  11   7  -8       48.24       45.18     23.39 o 
  12   7  -8      259.03      202.39     32.64 o 
  13   7  -8      438.08      433.88     44.41 o 
  14   7  -8       10.91       22.96     24.87 o 
  15   7  -8      146.16       66.13     34.71 o 
   0   8  -8     1655.96     1521.94    100.75 o 
   1   8  -8       16.97        5.95     19.07 o 
   2   8  -8      117.03      111.38     38.25 o 
   3   8  -8      231.75      279.19     45.70 o 
   4   8  -8     2583.51     2634.20    107.75 o 
   5   8  -8       16.39       24.60     24.88 o 
   6   8  -8      539.40      562.54     58.99 o 
   7   8  -8       27.99       20.35     28.39 o 
   8   8  -8      825.40      880.47    108.55 o 
   9   8  -8       34.02        2.44     22.84 o 
  10   8  -8      824.61      804.93     55.78 o 
  11   8  -8       53.36       65.63     26.17 o 
  12   8  -8      228.22      194.07     36.33 o 
  13   8  -8       44.18       35.77     33.66 o 
   1   9  -8     1546.73     1538.52     76.17 o 
   2   9  -8       52.04       95.65     29.04 o 
   3   9  -8      980.20     1098.18    186.87 o 
   4   9  -8       49.14       85.39     32.31 o 
   5   9  -8     2235.90     2447.10    114.86 o 
   6   9  -8        2.34      -14.10     24.70 o 
   7   9  -8      173.56      196.89     44.34 o 
   8   9  -8       52.08       16.59     31.12 o 
   9   9  -8      755.36      811.69     78.66 o 
  10   9  -8        8.79       23.32     32.26 o 
  11   9  -8       27.38       10.82     30.49 o 
  12   9  -8        8.46       15.00     32.08 o 
   0  10  -8     2103.45     2319.79    133.85 o 
   1  10  -8       14.79      -21.62     25.47 o 
   2  10  -8       34.00       18.49     35.13 o 
   3  10  -8       93.56       57.23     32.79 o 
   4  10  -8      500.51      534.93     64.90 o 
   5  10  -8        2.53      -13.82     29.29 o 
   6  10  -8      244.21      150.49     53.32 o 
   7  10  -8       62.92       47.85     35.12 o 
   8  10  -8      600.96      599.82     89.16 o 
   9  10  -8       22.05      -20.54     35.31 o 
   1  11  -8      632.43      649.04    140.75 o 
   2  11  -8       26.99       37.80     40.96 o 
   3  11  -8      432.80      475.91     64.61 o 
   4  11  -8        2.13       26.90     37.36 o 
   5  11  -8     1220.30     1225.05     98.80 o 
   2   0  -7    21294.50    22237.15    338.35 o 
   4   0  -7     3259.07     3246.13     92.04 o 
   6   0  -7    11586.56    10704.54    271.43 o 
   8   0  -7     1132.17     1057.51     69.46 o 
  10   0  -7      959.64     1036.79     56.53 o 
  12   0  -7      892.76      900.19     78.43 o 
  14   0  -7      235.85      145.57     92.84 o 
  16   0  -7      934.53     1045.45     97.65 o 
  18   0  -7       58.18        1.47     77.29 o 
   0   1  -7     1660.61     1400.39     38.33 o 
   1   1  -7     2736.26     2784.56     52.02 o 
   2   1  -7     1152.47     1078.73     23.56 o 
   3   1  -7    10513.93    10309.19    155.44 o 
   4   1  -7     1746.97     1672.40     41.90 o 
   5   1  -7     2153.39     2136.59     64.46 o 
   6   1  -7       12.61        0.63      9.96 o 
   7   1  -7     7614.28     7523.23    129.72 o 
   8   1  -7     1598.33     1903.27     50.91 o 
   9   1  -7      147.64      160.73     18.34 o 
  10   1  -7      314.61      288.22     24.00 o 
  11   1  -7     5503.16     5936.76    122.34 o 
  12   1  -7       74.23      112.01     26.34 o 
  13   1  -7      506.83      558.04     40.61 o 
  14   1  -7       55.49       71.24     26.15 o 
  15   1  -7     1560.90     1602.79     78.48 o 
  16   1  -7      147.45      161.68     35.46 o 
  17   1  -7      317.02      371.33     46.67 o 
  18   1  -7       73.88       77.61     32.10 o 
  19   1  -7       98.92      138.19     39.84 o 
   1   2  -7      165.48      176.68     12.03 o 
   2   2  -7    20288.52    20028.71    234.28 o 
   3   2  -7     5975.19     6589.70     99.15 o 
   4   2  -7     1219.78     1282.79     38.04 o 
   5   2  -7      448.21      477.27     26.23 o 
   6   2  -7    19954.37    19360.58    304.80 o 
   7   2  -7      572.19      574.89     28.56 o 
   8   2  -7     4262.55     4359.83     82.33 o 
   9   2  -7      126.33      157.20     18.88 o 
  10   2  -7     1776.10     1818.61     52.17 o 
  11   2  -7        3.61      -13.71     13.71 o 
  12   2  -7      849.40     1075.25     59.69 o 
  13   2  -7       67.74       49.96     26.53 o 
  14   2  -7      131.87      144.95     26.87 o 
  15   2  -7       58.64       42.08     27.19 o 
  16   2  -7      975.77     1024.44     88.86 o 
  17   2  -7       29.24        5.04     25.60 o 
  18   2  -7       20.20       50.51     32.85 o 
  19   2  -7        6.55       50.11     41.20 o 
   0   3  -7      143.60      167.20     20.82 o 
   1   3  -7     6791.75     6502.06    108.04 o 
   2   3  -7     1414.85     1401.23     38.35 o 
   3   3  -7     8390.20     8303.90    121.63 o 
   4   3  -7      207.09      264.64     18.59 o 
   5   3  -7     1236.90     1258.83     35.33 o 
   6   3  -7     2968.23     3069.71     63.98 o 
   7   3  -7     6941.88     6738.28    111.83 o 
   8   3  -7       58.80       46.89     14.17 o 
   9   3  -7      196.64      246.51     23.55 o 
  10   3  -7      413.58      447.34     30.86 o 
  11   3  -7     3627.07     3809.89     91.13 o 
  12   3  -7       27.86       31.12     16.96 o 
  13   3  -7      302.42      250.19     31.92 o 
  14   3  -7       19.80        1.01     21.13 o 
  15   3  -7      759.80      647.04     57.62 o 
  16   3  -7        8.79        3.60     31.33 o 
  17   3  -7      202.75      145.36     42.89 o 
  18   3  -7       67.29       14.63     34.82 o 
  19   3  -7      180.31      216.49     53.45 o 
   1   4  -7      880.31      967.31     33.18 o 
   2   4  -7     7763.71     7350.42    122.78 o 
   3   4  -7       68.62      117.22     20.20 o 
   4   4  -7      692.37      615.34     28.59 o 
   5   4  -7      843.39      968.83     34.69 o 
   6   4  -7     3716.24     3699.50     87.67 o 
   7   4  -7       17.04       -0.96     11.23 o 
   8   4  -7     1578.93     1395.98     53.81 o 
   9   4  -7      168.79      169.45     21.77 o 
  10   4  -7     1792.00     1831.69     66.43 o 
  11   4  -7      281.58      233.54     25.91 o 
  12   4  -7     2050.27     2150.80     83.17 o 
  13   4  -7       36.98       11.54     19.79 o 
  14   4  -7      198.91      175.31     33.38 o 
  15   4  -7       51.22       15.25     23.66 o 
  16   4  -7      697.34      635.54     56.78 o 
  17   4  -7       19.20        3.32     26.92 o 
  18   4  -7       54.42       -3.42     35.98 o 
   0   5  -7      907.90      964.45     63.92 o 
   1   5  -7     7532.07     7846.79    172.97 o 
   2   5  -7       80.11       31.23     13.07 o 
   3   5  -7     5063.57     4963.15     96.56 o 
   4   5  -7        7.64        6.08     11.51 o 
   5   5  -7      591.88      533.06     36.60 o 
   6   5  -7      150.41      165.71     20.43 o 
   7   5  -7     2129.16     2071.46     65.69 o 
   8   5  -7      105.24       49.07     17.61 o 
   9   5  -7      809.75      824.99     46.41 o 
  10   5  -7      184.53      248.74     29.54 o 
  11   5  -7     2010.93     2171.12     73.41 o 
  12   5  -7       51.95       70.83     22.72 o 
  13   5  -7      352.00      433.94     40.65 o 
  14   5  -7        2.42       -9.61     20.11 o 
  15   5  -7      715.94      751.88     62.62 o 
  16   5  -7        2.01       -9.52     25.58 o 
  17   5  -7      175.94      178.19     42.01 o 
   1   6  -7      485.83      472.54     29.45 o 
   2   6  -7    10072.89    10462.03    171.79 o 
   3   6  -7        5.22       -6.63     11.53 o 
   4   6  -7      725.90      775.73     55.19 o 
   5   6  -7      295.31      341.72     34.13 o 
   6   6  -7     2134.44     2104.78     73.05 o 
   7   6  -7       34.50        0.40     16.57 o 
   8   6  -7     1346.90     1359.64     64.81 o 
   9   6  -7       22.87       28.82     18.69 o 
  10   6  -7      944.72     1045.47     56.20 o 
  11   6  -7        5.30       28.01     19.37 o 
  12   6  -7     1281.53     1343.80     65.50 o 
  13   6  -7       22.05       32.53     23.17 o 
  14   6  -7      168.95      137.88     30.05 o 
  15   6  -7        3.49      -14.41     23.31 o 
  16   6  -7      498.12      466.13     54.25 o 
   0   7  -7      248.62      177.36     39.61 o 
   1   7  -7     1030.69     1073.11     78.25 o 
   2   7  -7      198.56      212.48     29.16 o 
   3   7  -7     2751.13     2553.05     83.01 o 
   4   7  -7      165.31      178.55     27.53 o 
   5   7  -7      403.63      386.60     37.15 o 
   6   7  -7      380.14      410.71     39.59 o 
   7   7  -7     4690.26     5025.92    220.35 o 
   8   7  -7       38.17       40.70     22.41 o 
   9   7  -7      175.84      153.84     34.70 o 
  10   7  -7      394.95      336.39     36.64 o 
  11   7  -7     2266.11     2454.17     83.73 o 
  12   7  -7      160.03      111.57     27.77 o 
  13   7  -7      101.89       68.85     26.13 o 
  14   7  -7       21.35       17.25     24.29 o 
  15   7  -7      305.86      340.22     42.82 o 
   1   8  -7      185.14      126.30     28.73 o 
   2   8  -7     1582.48     1600.07     72.00 o 
   3   8  -7        3.07        8.29     18.55 o 
   4   8  -7      658.10      620.77     59.56 o 
   5   8  -7      174.17       84.29     36.38 o 
   6   8  -7     1845.12     1950.66     98.93 o 
   7   8  -7      218.62      137.57     35.53 o 
   8   8  -7     1159.36     1101.01     66.21 o 
   9   8  -7       50.35       16.74     23.27 o 
  10   8  -7      511.55      504.83     50.72 o 
  11   8  -7        1.32       -0.97     22.12 o 
  12   8  -7      871.36      877.94     59.74 o 
  13   8  -7        8.94      -17.57     21.42 o 
  14   8  -7       46.25       50.73     29.63 o 
   0   9  -7     2483.47     2197.37    182.78 o 
   1   9  -7     1142.95     1258.32     68.15 o 
   2   9  -7       75.03       63.76     30.09 o 
   3   9  -7     2237.21     2383.23    107.41 o 
   4   9  -7       33.94       31.84     52.22 o 
   5   9  -7      420.95      407.00     53.68 o 
   6   9  -7       51.62       51.39     31.29 o 
   7   9  -7     1420.55     1541.28     95.64 o 
   8   9  -7       27.85        8.99     27.98 o 
   9   9  -7       11.12       47.68     32.60 o 
  10   9  -7       66.86       17.92     30.12 o 
  11   9  -7      365.18      286.59     66.18 o 
  12   9  -7       17.01       14.43     30.48 o 
   1  10  -7      125.36       87.33     35.23 o 
   2  10  -7     1349.94     1404.11     99.54 o 
   3  10  -7       23.17        7.10     27.24 o 
   4  10  -7      179.25      191.07     45.61 o 
   5  10  -7       33.05       56.59     33.94 o 
   6  10  -7      590.34      581.03     75.23 o 
   7  10  -7        5.48        6.14     30.91 o 
   8  10  -7      520.60      474.51     62.13 o 
   9  10  -7       40.95        2.05     34.01 o 
  10  10  -7      271.38      212.42     50.86 o 
   0  11  -7       60.23       47.76     55.94 o 
   1  11  -7      472.81      435.79     78.00 o 
   2  11  -7       86.29       80.74     38.09 o 
   3  11  -7     1326.53     1309.73    142.24 o 
   4  11  -7       15.39       19.11     36.17 o 
   5  11  -7      170.81       65.77     75.64 o 
   6  11  -7       37.57       60.90     42.45 o 
   0   0  -6     5055.38     4926.28    124.72 o 
   2   0  -6     5296.25     5693.01    114.57 o 
   4   0  -6     6763.81     6684.68    134.33 o 
   6   0  -6     6084.77     5979.22    172.06 o 
   8   0  -6     4167.33     4166.75    108.40 o 
  10   0  -6     3378.91     3533.16    102.38 o 
  12   0  -6      310.71      313.54     36.66 o 
  14   0  -6     5613.07     6142.68    212.01 o 
  16   0  -6      263.37      228.30     52.61 o 
  18   0  -6      919.98      934.67    105.63 o 
   1   1  -6     5465.64     5274.03     70.94 o 
   2   1  -6      452.62      433.16     17.97 o 
   3   1  -6     5094.68     4864.24     82.81 o 
   4   1  -6     3457.35     3739.98     73.34 o 
   5   1  -6    11847.03    11042.35    167.44 o 
   6   1  -6      372.56      422.52     23.85 o 
   7   1  -6     2676.21     2620.29     54.90 o 
   8   1  -6     1209.00     1300.77     38.62 o 
   9   1  -6     6541.00     6785.77    110.93 o 
  10   1  -6      229.84      201.67     19.96 o 
  11   1  -6      436.51      484.79     34.17 o 
  12   1  -6      666.21      671.08     50.36 o 
  13   1  -6     2273.22     2173.37     82.87 o 
  14   1  -6       72.68       79.65     26.87 o 
  15   1  -6      687.53      701.99     55.19 o 
  16   1  -6      271.90      237.96     38.06 o 
  17   1  -6      325.76      301.03     41.58 o 
  18   1  -6        3.39      -21.11     26.36 o 
  19   1  -6      260.55      287.24     46.52 o 
   0   2  -6     2572.26     2441.59     65.14 o 
   1   2  -6     1048.37     1063.05     26.91 o 
   2   2  -6     1032.47      976.94     26.70 o 
   3   2  -6     7419.51     7972.69    113.56 o 
   4   2  -6    10410.63    10008.21    154.00 o 
   5   2  -6     1249.33     1356.75     39.35 o 
   6   2  -6    10419.59    10623.34    152.18 o 
   7   2  -6     2660.93     2708.31     62.04 o 
   8   2  -6     5363.29     5475.71     95.31 o 
   9   2  -6     1239.12     1266.61     41.83 o 
  10   2  -6     3666.51     3687.67     76.91 o 
  11   2  -6      529.00      526.32     36.48 o 
  12   2  -6      379.77      344.35     31.65 o 
  13   2  -6      377.05      378.76     34.46 o 
  14   2  -6      845.84      805.56     48.35 o 
  15   2  -6      131.21      105.27     37.99 o 
  16   2  -6      163.03      182.69     47.65 o 
  17   2  -6      115.52       67.60     41.88 o 
  18   2  -6      551.71      619.38     58.69 o 
  19   2  -6       21.10      -15.73     35.29 o 
   1   3  -6    14010.95    14497.20    206.99 o 
   2   3  -6      269.95      298.40     19.64 o 
   3   3  -6     4619.03     4441.71     81.14 o 
   4   3  -6      909.79      899.10     41.62 o 
   5   3  -6     8888.75     9268.01    137.64 o 
   6   3  -6      261.24      288.88     30.47 o 
   7   3  -6      188.93      192.53     18.52 o 
   8   3  -6       45.35       44.87     16.92 o 
   9   3  -6     2005.78     1975.89     52.40 o 
  10   3  -6      336.06      371.50     29.80 o 
  11   3  -6      283.50      315.22     31.94 o 
  12   3  -6       26.58       -8.07     16.25 o 
  13   3  -6      908.39      942.96     50.79 o 
  14   3  -6       17.34       -0.01     17.61 o 
  15   3  -6      446.70      463.02     41.13 o 
  16   3  -6       14.73      -23.24     23.24 o 
  17   3  -6      268.54      307.19     52.17 o 
  18   3  -6       98.04       92.34     40.64 o 
  19   3  -6      384.70      413.00    109.20 o 
   0   4  -6    10926.33    10283.31    276.21 o 
   1   4  -6      758.83      945.18     47.36 o 
   2   4  -6     3965.55     4037.98     74.92 o 
   3   4  -6      301.17      413.47     22.45 o 
   4   4  -6     6537.59     6544.90    101.48 o 
   5   4  -6     2369.50     2460.52     53.15 o 
   6   4  -6     1501.72     1353.85     37.89 o 
   7   4  -6      387.56      331.97     24.21 o 
   8   4  -6     1190.35     1111.14     50.81 o 
   9   4  -6       24.62       34.36     14.06 o 
  10   4  -6     3261.66     3257.26     94.40 o 
  11   4  -6        3.65        4.43     15.03 o 
  12   4  -6      421.94      444.01     48.25 o 
  13   4  -6       99.79       96.80     24.04 o 
  14   4  -6     1473.05     1567.85     76.89 o 
  15   4  -6       23.92       23.20     23.92 o 
  16   4  -6       59.23       58.78     28.15 o 
  17   4  -6       32.69        8.75     28.48 o 
  18   4  -6     1081.03     1236.53     96.87 o 
   1   5  -6    13671.29    13490.21    201.21 o 
   2   5  -6     1569.91     1519.26     53.00 o 
   3   5  -6     1527.75     1607.30     39.85 o 
   4   5  -6       25.40       30.39     12.34 o 
   5   5  -6     2726.99     2633.86     63.83 o 
   6   5  -6       27.58       41.99     14.19 o 
   7   5  -6      271.41      228.95     50.27 o 
   8   5  -6       32.35       44.78     27.57 o 
   9   5  -6     4529.55     4916.95    109.69 o 
  10   5  -6      302.71      252.42     31.27 o 
  11   5  -6      122.11       95.36     22.17 o 
  12   5  -6      295.30      185.47     28.54 o 
  13   5  -6     2386.75     2357.43    107.48 o 
  14   5  -6       37.72       29.92     23.08 o 
  15   5  -6      459.85      295.49     69.41 o 
  16   5  -6        7.24        9.49     28.00 o 
  17   5  -6      128.80      174.32     49.41 o 
  18   5  -6       39.26       18.56     31.79 o 
   0   6  -6    10246.28     9991.76    207.31 o 
   1   6  -6      602.70      666.07     38.16 o 
   2   6  -6     1053.10     1130.15     40.96 o 
   3   6  -6      256.36      242.48     33.14 o 
   4   6  -6     4860.11     5204.63    119.06 o 
   5   6  -6      409.94      467.11     56.39 o 
   6   6  -6     1073.46     1112.85    102.13 o 
   7   6  -6      182.60      150.59     25.74 o 
   8   6  -6     2529.78     2411.76     80.62 o 
   9   6  -6       12.73        6.86     22.87 o 
  10   6  -6     2407.19     2233.30    128.28 o 
  11   6  -6      876.37      910.40     53.25 o 
  12   6  -6      432.93      395.95     39.19 o 
  13   6  -6      354.96      350.01     38.35 o 
  14   6  -6      929.41      882.76     58.21 o 
  15   6  -6       14.85        2.98     23.27 o 
  16   6  -6       30.36        8.43     27.60 o 
  17   6  -6        2.80       14.81     31.42 o 
   1   7  -6     1055.58     1213.49     67.29 o 
   2   7  -6       12.80       27.93     16.81 o 
   3   7  -6      817.42      869.31     56.47 o 
   4   7  -6       45.89       49.00     16.91 o 
   5   7  -6     2512.10     2613.55     82.21 o 
   6   7  -6      555.05      596.56     62.60 o 
   7   7  -6      222.01      216.00     31.06 o 
   8   7  -6      270.59      331.35     37.19 o 
   9   7  -6     3438.58     3440.13    104.99 o 
  10   7  -6      232.83      255.64     35.86 o 
  11   7  -6      160.03      214.36     31.30 o 
  12   7  -6      333.75      291.52     36.18 o 
  13   7  -6      785.90      919.95     59.72 o 
  14   7  -6      102.17       48.92     25.81 o 
  15   7  -6      229.51      192.63     35.69 o 
  16   7  -6        4.73      -19.73     25.68 o 
   0   8  -6     3552.73     3630.31    147.33 o 
   1   8  -6      485.41      463.78     41.44 o 
   2   8  -6       59.05       62.77     21.84 o 
   3   8  -6       35.40       34.73     20.89 o 
   4   8  -6     2877.82     2802.90    108.88 o 
   5   8  -6      265.21      282.45     42.66 o 
   6   8  -6     1249.13     1107.52     85.95 o 
   7   8  -6      148.51      182.13     31.89 o 
   8   8  -6     1792.37     1767.29     79.33 o 
   9   8  -6       13.31       13.73     21.77 o 
  10   8  -6      965.00     1018.32     69.21 o 
  11   8  -6       16.45        6.69     24.09 o 
  12   8  -6      346.54      370.72     41.75 o 
  13   8  -6      168.90      198.53     35.32 o 
  14   8  -6      494.09      630.87     67.16 o 
   1   9  -6     1356.63     1448.66     99.79 o 
   2   9  -6      221.71      193.63     38.62 o 
   3   9  -6      849.26      921.15    105.72 o 
   4   9  -6       70.45       45.21     29.66 o 
   5   9  -6     3670.06     3589.45    146.73 o 
   6   9  -6       22.01        0.68     25.68 o 
   7   9  -6      228.33      175.46     58.31 o 
   8   9  -6       46.19        2.17     28.27 o 
   9   9  -6     1361.74     1428.85     94.94 o 
  10   9  -6       39.39       50.41     53.77 o 
  11   9  -6       37.60       -4.97     29.84 o 
  12   9  -6       60.90       58.05     31.50 o 
   0  10  -6     4187.48     4447.19    181.43 o 
   1  10  -6       87.43       89.08     34.12 o 
   2  10  -6       68.90       99.99     42.43 o 
   3  10  -6       95.57       69.41     34.38 o 
   4  10  -6     1825.76     1676.60    100.75 o 
   5  10  -6       20.45      -24.78     24.78 o 
   6  10  -6      214.31      260.98     51.03 o 
   7  10  -6       66.31      113.16     38.89 o 
   8  10  -6      485.29      465.95     63.22 o 
   9  10  -6       81.12       58.11     37.28 o 
  10  10  -6      350.13      336.66     59.60 o 
   1  11  -6      736.99      671.61    122.37 o 
   2  11  -6       71.42       74.91     38.06 o 
   3  11  -6      371.18      409.09     58.98 o 
   4  11  -6        5.00       19.15     32.23 o 
   5  11  -6     1285.65     1460.56    143.12 o 
   6  11  -6        9.81      -26.45     35.12 o 
   7  11  -6       37.86       32.29     40.19 o 
   2   0  -5     5480.51     5482.11    108.53 o 
   4   0  -5     9196.66     9690.97    222.79 o 
   6   0  -5    19078.31    18735.64    614.46 o 
   8   0  -5     5543.12     5590.38    130.52 o 
  10   0  -5     3171.89     3159.60     98.98 o 
  12   0  -5     2402.30     2279.70    100.24 o 
  14   0  -5      980.37      944.43     83.41 o 
  16   0  -5     1176.59     1232.76    122.67 o 
  18   0  -5       80.91       34.03     40.53 o 
  20   0  -5      212.46      307.57    143.20 o 
   0   1  -5    15132.43    15986.39    243.58 o 
   1   1  -5     8940.02     9023.37    109.61 o 
   2   1  -5    32540.41    33405.86    402.23 o 
   3   1  -5    29418.94    29045.04    389.45 o 
   4   1  -5     4070.49     4105.56     86.32 o 
   5   1  -5     2580.20     2432.39     52.89 o 
   6   1  -5     1324.87     1269.04     33.64 o 
   7   1  -5    12873.40    12902.68    178.13 o 
   8   1  -5     1361.87     1477.10     47.36 o 
   9   1  -5      587.31      627.40     42.02 o 
  10   1  -5       61.28      112.66     17.48 o 
  11   1  -5     5219.35     5172.17    107.05 o 
  12   1  -5      449.09      474.01     35.95 o 
  13   1  -5      490.04      574.13     39.57 o 
  14   1  -5      204.57      188.41     36.72 o 
  15   1  -5     1318.16     1478.49     77.57 o 
  16   1  -5       70.29       41.05     26.62 o 
  17   1  -5      407.67      443.38     57.32 o 
  18   1  -5        3.01        0.10     26.80 o 
  19   1  -5      156.38      146.16     39.43 o 
  20   1  -5       11.04      -11.67     32.47 o 
   1   2  -5     2890.06     2793.44     51.87 o 
   2   2  -5    20349.01    20472.63    278.85 o 
   3   2  -5     6527.21     6697.89     95.98 o 
   4   2  -5     2719.90     2610.63     54.61 o 
   5   2  -5      293.11      277.89     17.97 o 
   6   2  -5    18810.84    19392.85    253.67 o 
   7   2  -5      202.96      221.24     18.75 o 
   8   2  -5     4990.64     4939.79     77.35 o 
   9   2  -5      183.66      201.62     19.74 o 
  10   2  -5     3046.13     2990.78     73.82 o 
  11   2  -5       48.01       24.47     17.24 o 
  12   2  -5     2177.94     2390.35     68.76 o 
  13   2  -5       35.67       25.73     18.16 o 
  14   2  -5      234.10      177.14     27.51 o 
  15   2  -5       40.05       53.68     21.10 o 
  16   2  -5     1026.58     1045.75     66.27 o 
  17   2  -5       84.94       64.44     29.68 o 
  18   2  -5       66.07       25.77     28.80 o 
  19   2  -5       35.48       23.26     34.44 o 
   0   3  -5      530.43      547.30     35.85 o 
   1   3  -5    10477.92    10680.29    155.10 o 
   2   3  -5     2473.39     2728.17     53.21 o 
   3   3  -5    13093.39    12303.09    219.32 o 
   4   3  -5     1072.61     1070.38     35.88 o 
   5   3  -5     4027.52     4270.65     80.45 o 
   6   3  -5      185.90      141.58     15.27 o 
   7   3  -5    12068.47    12248.23    179.55 o 
   8   3  -5       10.89        6.70     12.54 o 
   9   3  -5      627.38      625.83     38.98 o 
  10   3  -5      160.50      160.48     20.72 o 
  11   3  -5     4058.73     4479.37     90.19 o 
  12   3  -5        0.69       -3.16     15.72 o 
  13   3  -5      377.90      367.00     33.62 o 
  14   3  -5       43.54       42.23     20.31 o 
  15   3  -5     1120.36     1048.46     66.60 o 
  16   3  -5        9.34       10.86     22.87 o 
  17   3  -5      286.25      151.03     40.17 o 
  18   3  -5        8.37       10.10     34.43 o 
  19   3  -5      188.29      141.64     46.13 o 
   1   4  -5      975.87      852.62     40.44 o 
   2   4  -5    22070.76    23346.85    320.50 o 
   3   4  -5     1468.92     1491.17     48.13 o 
   4   4  -5     1399.75     1405.09     34.72 o 
   5   4  -5      897.06      932.68     29.54 o 
   6   4  -5     2749.58     2702.91     62.68 o 
   7   4  -5       47.77       15.54     12.51 o 
   8   4  -5      913.47      998.63     62.63 o 
   9   4  -5       13.45       -2.27     11.73 o 
  10   4  -5     1905.95     1873.00     54.34 o 
  11   4  -5       29.84        7.28     16.19 o 
  12   4  -5     1454.50     1355.22     71.46 o 
  13   4  -5       76.18       48.09     21.56 o 
  14   4  -5       63.56       64.00     25.75 o 
  15   4  -5      158.50      129.70     56.33 o 
  16   4  -5     1442.23     1383.20    110.62 o 
  17   4  -5       23.04       43.42     28.62 o 
  18   4  -5       12.04       -0.02     33.63 o 
  19   4  -5        9.66       31.46     39.51 o 
   0   5  -5     2292.11     2169.72     66.01 o 
   1   5  -5     9092.36     9092.84    129.39 o 
   2   5  -5      210.25      219.17     18.23 o 
   3   5  -5     6505.97     6592.48    100.05 o 
   4   5  -5      488.90      548.14     28.50 o 
   5   5  -5      748.06      876.72     41.15 o 
   6   5  -5       63.14       52.95     15.34 o 
   7   5  -5     3256.63     3317.85     95.30 o 
   8   5  -5       93.89       60.91     18.44 o 
   9   5  -5       22.36        1.12     21.99 o 
  10   5  -5      442.05      388.62     34.40 o 
  11   5  -5     3372.68     3310.52    148.47 o 
  12   5  -5      632.06      656.24     45.22 o 
  13   5  -5      521.77      490.64     41.83 o 
  14   5  -5      131.68      113.19     26.92 o 
  15   5  -5     1217.01     1191.75     73.58 o 
  16   5  -5       63.58       53.43     30.66 o 
  17   5  -5      160.84      157.86     36.83 o 
  18   5  -5        8.82      -12.80     29.43 o 
   1   6  -5     1154.67     1168.95     43.53 o 
   2   6  -5    12232.32    12002.13    171.24 o 
   3   6  -5       18.76       -0.72     10.84 o 
   4   6  -5      971.86     1049.51     56.99 o 
   5   6  -5      489.34      386.76     34.31 o 
   6   6  -5     5289.61     5606.12    128.14 o 
   7   6  -5      374.43      416.87     36.89 o 
   8   6  -5     2630.34     2663.51     96.57 o 
   9   6  -5       83.62      115.42     25.44 o 
  10   6  -5     1835.03     1733.58     87.38 o 
  11   6  -5      188.87      154.62     27.04 o 
  12   6  -5     1537.45     1663.11     70.45 o 
  13   6  -5      151.60      130.98     27.85 o 
  14   6  -5      291.59      219.87     33.18 o 
  15   6  -5        3.69       -3.34     21.40 o 
  16   6  -5      292.83      289.52     46.02 o 
  17   6  -5       11.86       24.19     29.99 o 
   0   7  -5      523.65      502.61     55.50 o 
   1   7  -5     1133.59     1177.06     79.48 o 
   2   7  -5      205.65      163.82     29.03 o 
   3   7  -5     2379.85     2320.33    104.86 o 
   4   7  -5      260.94      299.19     27.34 o 
   5   7  -5      327.71      290.95     37.34 o 
   6   7  -5       20.48        5.73     16.18 o 
   7   7  -5     4406.31     4412.60    147.96 o 
   8   7  -5      367.42      408.22     39.64 o 
   9   7  -5      153.72       99.33     26.37 o 
  10   7  -5      243.94      209.70     36.55 o 
  11   7  -5     2785.28     2629.00    134.89 o 
  12   7  -5      135.24      147.27     41.11 o 
  13   7  -5      213.22      195.19     33.06 o 
  14   7  -5       11.55       20.43     23.59 o 
  15   7  -5      360.05      409.35     44.18 o 
  16   7  -5        6.09       -1.86     26.80 o 
   1   8  -5     1212.35     1208.07     60.21 o 
   2   8  -5     1975.58     2133.67     74.24 o 
   3   8  -5      256.30      227.74     50.33 o 
   4   8  -5      328.08      296.67     42.36 o 
   5   8  -5      277.12      313.01     50.26 o 
   6   8  -5     3432.93     3543.07    126.42 o 
   7   8  -5      375.70      321.82     37.96 o 
   8   8  -5     1553.61     1557.26     74.50 o 
   9   8  -5       26.07       32.46     23.63 o 
  10   8  -5      616.38      598.65     52.29 o 
  11   8  -5       23.26       14.03     24.32 o 
  12   8  -5      998.61      970.97    102.56 o 
  13   8  -5       19.76       16.32     23.34 o 
  14   8  -5       57.54       27.37     25.60 o 
   0   9  -5     1026.44      941.21     82.32 o 
   1   9  -5      648.91      683.36     50.33 o 
   2   9  -5       18.17       35.47     37.19 o 
   3   9  -5     2352.41     2599.13    144.71 o 
   4   9  -5      167.56      100.35     32.43 o 
   5   9  -5      473.26      358.81     49.85 o 
   6   9  -5        0.56       21.77     31.26 o 
   7   9  -5     1704.13     1678.36    106.16 o 
   8   9  -5      216.78      234.63     43.47 o 
   9   9  -5       34.44       35.82     29.31 o 
  10   9  -5       30.65       37.20     30.49 o 
  11   9  -5     1212.75      893.50     78.11 o 
  12   9  -5       18.68       54.13     30.20 o 
  13   9  -5      111.28      104.06     32.82 o 
   1  10  -5      114.21      125.02     35.74 o 
   2  10  -5     3966.36     3966.56    162.31 o 
   3  10  -5        6.09       15.52     28.79 o 
   4  10  -5      462.29      422.99     55.44 o 
   5  10  -5      139.16       87.25     34.36 o 
   6  10  -5      592.36      504.01     62.70 o 
   7  10  -5       11.26      -18.22     26.77 o 
   8  10  -5      457.31      455.25     60.23 o 
   9  10  -5       13.44      -25.39     25.39 o 
  10  10  -5      138.58      101.97     40.19 o 
  11  10  -5        4.06       31.87     38.20 o 
   0  11  -5       24.50      -36.30     48.35 o 
   1  11  -5      470.94      530.04     80.99 o 
   2  11  -5        1.17       -8.73     29.20 o 
   3  11  -5     1164.68     1130.39    146.08 o 
   4  11  -5        8.45      -28.85     28.85 o 
   5  11  -5      136.64      102.85     39.84 o 
   6  11  -5      170.40      106.16     42.42 o 
   7  11  -5     1080.57     1193.19     97.40 o 
   0   0  -4     1095.54      984.30     35.38 o 
   2   0  -4     5904.73     6143.93    117.48 o 
   4   0  -4     7975.26     7900.66    189.41 o 
   6   0  -4     7110.50     7513.56    154.41 o 
   8   0  -4     7938.86     7841.54    222.28 o 
  10   0  -4     7096.61     6757.20    155.36 o 
  12   0  -4     1422.47     1320.21     88.11 o 
  14   0  -4     7137.77     7037.45    227.08 o 
  16   0  -4       10.84       -6.17     33.42 o 
  18   0  -4      484.77      563.65     76.28 o 
  20   0  -4      164.51       94.44     83.76 o 
   1   1  -4    16421.67    16560.48    188.64 o 
   2   1  -4     9971.66     9846.75    158.58 o 
   3   1  -4    25928.63    26400.19    353.91 o 
   4   1  -4    18531.33    19568.09    270.14 o 
   5   1  -4    28105.29    27736.73    343.99 o 
   6   1  -4      646.05      616.43     25.51 o 
   7   1  -4     3469.08     3360.60     56.70 o 
   8   1  -4     1599.78     1785.04     42.30 o 
   9   1  -4     5260.54     5309.44    118.99 o 
  10   1  -4      141.30      131.21     16.00 o 
  11   1  -4      324.63      282.19     26.27 o 
  12   1  -4       72.15       52.41     16.83 o 
  13   1  -4     1750.53     1791.72     60.32 o 
  14   1  -4       64.57       56.29     22.15 o 
  15   1  -4      519.64      465.42     51.69 o 
  16   1  -4        0.18       -4.75     23.04 o 
  17   1  -4      607.76      689.82     58.39 o 
  18   1  -4        1.14       -2.89     26.50 o 
  19   1  -4      382.28      463.79     51.81 o 
  20   1  -4       47.17       75.90     42.56 o 
   0   2  -4    11721.65    11872.91    264.10 o 
   1   2  -4     1990.76     2276.81     43.54 o 
   2   2  -4     4267.48     4372.86     72.01 o 
   3   2  -4      512.93      435.64     21.84 o 
   4   2  -4    19711.71    19566.44    250.03 o 
   5   2  -4      898.11      854.68     26.77 o 
   6   2  -4     6477.29     6347.21     98.85 o 
   7   2  -4      616.36      711.69     24.94 o 
   8   2  -4     5458.65     5345.19     81.95 o 
   9   2  -4     2425.42     2443.48     56.33 o 
  10   2  -4     5464.34     5696.29    110.37 o 
  11   2  -4     1713.82     1826.33     56.19 o 
  12   2  -4      861.82      927.79     45.47 o 
  13   2  -4      176.07      175.76     25.02 o 
  14   2  -4     2011.25     1981.80     66.44 o 
  15   2  -4      168.27      174.90     34.00 o 
  16   2  -4       86.59       21.68     23.15 o 
  17   2  -4       33.07       41.07     26.82 o 
  18   2  -4      929.90     1075.88     72.25 o 
  19   2  -4       53.58       97.24     42.81 o 
  20   2  -4       36.20       15.20     40.80 o 
   1   3  -4    16211.55    15898.39    219.57 o 
   2   3  -4     3476.79     3533.14     61.94 o 
   3   3  -4     2451.86     2354.26     45.16 o 
   4   3  -4      204.11      151.53     21.45 o 
   5   3  -4    13048.67    13168.05    194.04 o 
   6   3  -4      574.94      620.22     28.18 o 
   7   3  -4     2071.01     2162.04     41.75 o 
   8   3  -4        6.42       12.26     10.88 o 
   9   3  -4     7816.57     7563.14    122.61 o 
  10   3  -4       18.33       -3.92     12.46 o 
  11   3  -4      193.43      204.12     22.71 o 
  12   3  -4        6.49       12.97     16.00 o 
  13   3  -4     1339.47     1378.33     55.87 o 
  14   3  -4       39.73       17.42     18.42 o 
  15   3  -4      628.43      694.99     74.56 o 
  16   3  -4      100.85       86.63     30.01 o 
  17   3  -4      274.93      275.59     63.95 o 
  18   3  -4      152.93       80.64     39.68 o 
  19   3  -4      433.02      462.86     69.65 o 
   0   4  -4    16078.00    14954.00    388.17 o 
   1   4  -4       26.34       35.87      8.48 o 
   2   4  -4     1796.13     2040.46     40.08 o 
   3   4  -4     1257.29     1208.61     29.65 o 
   4   4  -4    15147.99    15194.82    214.40 o 
   5   4  -4      748.09      854.85     26.65 o 
   6   4  -4     2150.14     2019.47     75.92 o 
   7   4  -4       69.17       95.15     15.50 o 
   8   4  -4     1545.80     1510.10     67.95 o 
   9   4  -4        4.68       -2.94     10.77 o 
  10   4  -4     2214.28     2096.23     58.91 o 
  11   4  -4      209.73      144.97     22.92 o 
  12   4  -4      858.71      821.05     47.86 o 
  13   4  -4       55.30       25.27     17.77 o 
  14   4  -4      790.68      693.72     53.62 o 
  15   4  -4       31.84       64.31     26.41 o 
  16   4  -4      127.15       99.36     30.62 o 
  17   4  -4       99.10      134.68     32.89 o 
  18   4  -4      946.33     1030.14     72.22 o 
  19   4  -4       14.34       41.95     40.82 o 
   1   5  -4    12571.04    12624.33    169.76 o 
   2   5  -4      851.14      819.19     25.04 o 
   3   5  -4     2365.40     2316.86     54.43 o 
   4   5  -4       66.84       50.40     14.74 o 
   5   5  -4     1994.14     1903.22     49.59 o 
   6   5  -4      306.22      292.48     27.93 o 
   7   5  -4      162.91      189.88     24.94 o 
   8   5  -4      307.16      287.38     35.11 o 
   9   5  -4     4179.30     4163.58    107.17 o 
  10   5  -4       55.09       39.67     25.19 o 
  11   5  -4      214.03      247.77     29.89 o 
  12   5  -4      109.38      117.88     30.58 o 
  13   5  -4     2968.56     3003.78     87.76 o 
  14   5  -4       22.53       22.52     20.71 o 
  15   5  -4      738.92      686.66     56.62 o 
  16   5  -4        5.28       19.80     26.26 o 
  17   5  -4      220.28      225.39     40.80 o 
  18   5  -4        0.24      -27.09     27.09 o 
   0   6  -4     6671.79     6646.08    189.11 o 
   1   6  -4      371.01      443.56     31.53 o 
   2   6  -4      660.58      625.23     37.32 o 
   3   6  -4       16.32       20.77     11.98 o 
   4   6  -4     7337.45     7337.16    132.35 o 
   5   6  -4      432.26      478.35     60.17 o 
   6   6  -4     2392.03     2559.49     78.77 o 
   7   6  -4      270.41      288.56     39.88 o 
   8   6  -4     2684.82     2659.12    101.64 o 
   9   6  -4      386.09      422.97     39.63 o 
  10   6  -4     3480.17     3158.77    132.97 o 
  11   6  -4     1116.50      935.76     58.44 o 
  12   6  -4      388.95      383.08     36.80 o 
  13   6  -4      176.94      181.43     32.98 o 
  14   6  -4     1587.53     1498.11     70.15 o 
  15   6  -4       69.16       66.53     25.26 o 
  16   6  -4       10.92       -9.72     26.11 o 
  17   6  -4        4.43        3.81     30.14 o 
   1   7  -4     2853.02     2900.15    108.00 o 
   2   7  -4      584.23      648.16     60.13 o 
   3   7  -4     1711.30     1767.33     63.70 o 
   4   7  -4       93.34       98.93     30.05 o 
   5   7  -4     5528.29     5454.15    128.35 o 
   6   7  -4      153.79      162.56     26.63 o 
   7   7  -4       87.44       41.88     20.27 o 
   8   7  -4      324.85      310.87     35.24 o 
   9   7  -4     3776.35     3963.80    112.02 o 
  10   7  -4      185.43      110.15     26.71 o 
  11   7  -4       99.80      107.71     28.74 o 
  12   7  -4      204.32      231.09     36.13 o 
  13   7  -4     1145.92     1226.43     64.76 o 
  14   7  -4       94.56       81.78     26.20 o 
  15   7  -4      146.58      112.23     29.37 o 
  16   7  -4       79.20       22.74     27.84 o 
   0   8  -4     5343.14     5706.82    191.01 o 
   1   8  -4      768.18      760.43     48.60 o 
   2   8  -4      237.27      196.13     28.09 o 
   3   8  -4       30.43        9.47     22.71 o 
   4   8  -4     2084.76     1986.19     90.07 o 
   5   8  -4      294.74      317.68     42.98 o 
   6   8  -4     1631.05     1661.77     88.80 o 
   7   8  -4      836.43      776.71     95.33 o 
   8   8  -4     2594.69     2384.33     85.39 o 
   9   8  -4       46.73        1.03     22.76 o 
  10   8  -4     1079.69     1058.97     72.05 o 
  11   8  -4       25.92       42.89     25.32 o 
  12   8  -4      165.24      180.64     36.00 o 
  13   8  -4      137.47      116.54     34.93 o 
  14   8  -4      772.58      743.57     57.18 o 
  15   8  -4       29.44       47.76     31.41 o 
   1   9  -4      911.63      881.51     78.94 o 
   2   9  -4       15.78        1.75     22.63 o 
   3   9  -4     1189.31     1046.03     73.61 o 
   4   9  -4      252.29      361.85     49.61 o 
   5   9  -4     2591.63     2465.03    117.31 o 
   6   9  -4       18.81      -23.47     23.47 o 
   7   9  -4       71.78       35.54     28.00 o 
   8   9  -4       57.11       38.22     43.70 o 
   9   9  -4     1649.32     1384.46     91.13 o 
  10   9  -4       34.09       50.32     31.10 o 
  11   9  -4       62.05       36.14     31.24 o 
  12   9  -4       53.16       29.43     34.98 o 
  13   9  -4      640.83      659.36     61.21 o 
   0  10  -4     6608.74     6703.61    352.31 o 
   1  10  -4       30.19       14.13     25.61 o 
   2  10  -4      253.79      273.64     52.43 o 
   3  10  -4      179.30      208.11     42.96 o 
   4  10  -4     3400.45     3461.59    132.59 o 
   5  10  -4       17.62       17.95     44.03 o 
   6  10  -4      280.95      329.19     52.29 o 
   7  10  -4       22.79       20.87     32.36 o 
   8  10  -4      492.31      475.21    123.54 o 
   9  10  -4       54.50       17.97     30.75 o 
  10  10  -4      279.56      210.10     47.24 o 
  11  10  -4        4.97        4.97     33.51 o 
   1  11  -4      837.64      860.59    100.95 o 
   2  11  -4       61.57       45.52     33.66 o 
   3  11  -4      453.25      503.57     63.20 o 
   4  11  -4        8.95      -25.55     25.55 o 
   5  11  -4     1249.46     1283.27     95.52 o 
   6  11  -4        3.39      -15.57     31.61 o 
   7  11  -4       26.53       31.26     35.45 o 
   8  11  -4       61.12       41.48     40.46 o 
   0  12  -4      863.39      835.55    156.22 o 
   1  12  -4       65.79      -22.91     41.45 o 
   2  12  -4       41.73       59.73     47.94 o 
   2   0  -3    76946.30    75783.98   1535.45 o 
   4   0  -3     5921.68     5811.37    149.28 o 
   6   0  -3     7216.86     7321.23    150.54 o 
   8   0  -3     9257.16     9470.22    191.02 o 
  10   0  -3     4544.50     4518.31    123.09 o 
  12   0  -3     4027.53     4033.31    113.18 o 
  14   0  -3     1078.92     1094.83     84.88 o 
  16   0  -3     2659.11     2347.74    241.40 o 
  18   0  -3       57.36       41.01     38.07 o 
  20   0  -3      266.06      198.46     62.40 o 
   0   1  -3      584.80      654.51     27.00 o 
   1   1  -3     8721.03     8861.28    111.76 o 
   2   1  -3      169.58      178.61     18.31 o 
   3   1  -3    56260.51    56188.45    728.24 o 
   4   1  -3    21628.04    22283.29    277.19 o 
   5   1  -3     3863.86     3981.16     67.76 o 
   6   1  -3     2140.76     2202.81     51.96 o 
   7   1  -3     7566.86     7178.52    105.67 o 
   8   1  -3     1055.95     1116.26     45.29 o 
   9   1  -3      300.40      393.69     22.30 o 
  10   1  -3      551.85      676.84     29.28 o 
  11   1  -3     5236.67     5047.17    102.12 o 
  12   1  -3       35.93       24.64     26.92 o 
  13   1  -3      592.29      557.38     37.15 o 
  14   1  -3      209.42      192.25     25.84 o 
  15   1  -3      979.05      967.65     64.83 o 
  16   1  -3       22.51        7.04     24.29 o 
  17   1  -3      796.87      840.55     76.00 o 
  18   1  -3        8.57       -5.66     25.08 o 
  19   1  -3      242.59      229.07     39.85 o 
  20   1  -3       64.14       41.16     34.64 o 
   1   2  -3     1540.72     1506.56     30.97 o 
   2   2  -3     4204.16     4087.49     64.03 o 
   3   2  -3     2490.23     2512.56     81.15 o 
   4   2  -3     4365.11     4157.73     76.57 o 
   5   2  -3      118.15      114.50     12.07 o 
   6   2  -3    10920.11    10847.96    135.96 o 
   7   2  -3     1983.08     2034.35     62.05 o 
   8   2  -3     5590.09     5537.74     82.67 o 
   9   2  -3        2.09       -0.79      8.34 o 
  10   2  -3     3617.30     3656.26    138.65 o 
  11   2  -3       78.81       63.14     17.56 o 
  12   2  -3     4257.96     4368.67     97.03 o 
  13   2  -3       27.15       24.06     17.15 o 
  14   2  -3      636.72      784.30     45.79 o 
  15   2  -3      149.31      160.76     26.68 o 
  16   2  -3      574.66      675.74     53.79 o 
  17   2  -3       48.10        9.32     26.74 o 
  18   2  -3      115.83       78.48     32.31 o 
  19   2  -3       58.59       26.49     36.08 o 
  20   2  -3      431.47      382.37     61.04 o 
   0   3  -3     8218.57     8008.54    186.86 o 
   1   3  -3    12507.70    12441.76    171.44 o 
   2   3  -3      452.72      391.67     15.05 o 
   3   3  -3     3513.05     3273.16     53.00 o 
   4   3  -3      854.69      906.25     31.11 o 
   5   3  -3     2945.21     3093.37     64.01 o 
   6   3  -3      532.42      663.16     37.10 o 
   7   3  -3    24333.24    24385.31    343.67 o 
   8   3  -3        3.40        1.66     10.03 o 
   9   3  -3      200.65      226.95     39.66 o 
  10   3  -3      365.73      324.62     28.59 o 
  11   3  -3     2673.08     2535.75     62.13 o 
  12   3  -3       38.23      -13.17     15.93 o 
  13   3  -3      597.85      588.34     44.28 o 
  14   3  -3       12.79        2.58     16.66 o 
  15   3  -3     1197.01     1277.80     68.00 o 
  16   3  -3       12.01       -2.30     23.22 o 
  17   3  -3      330.29      300.98     41.25 o 
  18   3  -3       34.00       17.65     32.31 o 
  19   3  -3      206.39      254.00     52.19 o 
   1   4  -3     1600.32     1462.31     34.96 o 
   2   4  -3    19868.51    20031.36    250.57 o 
   3   4  -3     1219.32     1311.53     28.81 o 
   4   4  -3     3310.74     3245.20     61.81 o 
   5   4  -3     2139.63     2336.70     45.77 o 
   6   4  -3     6595.34     6800.07    113.48 o 
   7   4  -3      140.81      120.95     22.51 o 
   8   4  -3     2323.55     2231.06     57.21 o 
   9   4  -3      258.93      331.11     26.64 o 
  10   4  -3     1054.31     1080.71     40.97 o 
  11   4  -3       10.15       14.66     22.62 o 
  12   4  -3     3084.41     3121.39     84.04 o 
  13   4  -3        1.08      -13.33     18.30 o 
  14   4  -3       82.63       60.43     25.10 o 
  15   4  -3      108.39      150.37     30.32 o 
  16   4  -3     1673.02     1787.07     83.51 o 
  17   4  -3      104.17      106.35     31.12 o 
  18   4  -3       23.50       33.83     31.33 o 
  19   4  -3       32.99       25.28     39.54 o 
   0   5  -3      478.93      604.77     54.85 o 
   1   5  -3     8551.98     8533.66    122.08 o 
   2   5  -3      340.95      323.46     14.37 o 
   3   5  -3     7978.94     8273.50    120.18 o 
   4   5  -3       42.43       30.64      8.80 o 
   5   5  -3      447.79      490.32     27.92 o 
   6   5  -3     1053.63     1193.57     51.60 o 
   7   5  -3     8636.46     8447.69    165.70 o 
   8   5  -3      720.15      774.84     45.50 o 
   9   5  -3      278.66      274.51     31.18 o 
  10   5  -3       19.74        1.31     24.35 o 
  11   5  -3     4301.50     4444.39    104.44 o 
  12   5  -3       26.97       21.16     17.74 o 
  13   5  -3      521.11      386.39     73.65 o 
  14   5  -3       30.47       25.18     23.48 o 
  15   5  -3     1824.95     1725.18     82.66 o 
  16   5  -3        4.54        6.67     24.01 o 
  17   5  -3      252.27      246.79     39.71 o 
  18   5  -3        4.83      -23.45     26.61 o 
   1   6  -3      282.72      271.33     28.14 o 
   2   6  -3    10595.98    10453.39    168.39 o 
   3   6  -3      878.60      941.72     37.66 o 
   4   6  -3     2106.20     2185.58     69.41 o 
   5   6  -3       75.35      167.56     19.26 o 
   6   6  -3     5768.80     5578.39    131.85 o 
   7   6  -3       76.98       89.18     21.42 o 
   8   6  -3     1415.73     1537.70    113.46 o 
   9   6  -3      269.30      273.06     61.59 o 
  10   6  -3     2179.49     2189.35     77.12 o 
  11   6  -3      725.75      729.98     52.10 o 
  12   6  -3     1556.23     1479.92     64.72 o 
  13   6  -3      226.79      199.01     30.27 o 
  14   6  -3      162.48      198.05     31.84 o 
  15   6  -3       37.06       26.72     21.66 o 
  16   6  -3      740.87      764.21     83.90 o 
  17   6  -3       25.83       27.15     29.01 o 
   0   7  -3      235.70      216.91     37.63 o 
   1   7  -3     2463.89     2537.80    119.51 o 
   2   7  -3      400.12      414.34     34.34 o 
   3   7  -3     6221.85     6326.96    118.03 o 
   4   7  -3      132.20      135.98     23.23 o 
   5   7  -3     1221.21     1072.57     53.76 o 
   6   7  -3      332.87      324.39     39.77 o 
   7   7  -3     1599.85     1528.42     65.73 o 
   8   7  -3      510.32      518.60     43.83 o 
   9   7  -3       48.13       49.54     21.07 o 
  10   7  -3      155.96      156.21     29.28 o 
  11   7  -3     2029.39     2183.24     85.18 o 
  12   7  -3       22.36       -1.08     21.94 o 
  13   7  -3      235.97      249.21     33.97 o 
  14   7  -3       13.64      -19.46     20.36 o 
  15   7  -3      216.81      224.72     43.64 o 
  16   7  -3      113.24      104.35     39.75 o 
   1   8  -3      772.25      806.69     49.48 o 
   2   8  -3     3878.36     3919.48    104.72 o 
   3   8  -3        2.56       -9.07     26.86 o 
   4   8  -3     1094.97      987.14    108.00 o 
   5   8  -3      448.67      517.00     52.58 o 
   6   8  -3     5858.66     5802.38    169.04 o 
   7   8  -3      311.03      369.17     39.81 o 
   8   8  -3     2888.66     2963.44    120.17 o 
   9   8  -3       36.83       40.48     23.79 o 
  10   8  -3      767.37      775.37     67.54 o 
  11   8  -3        5.10      -21.12     21.12 o 
  12   8  -3      472.15      425.69     46.65 o 
  13   8  -3        8.74        3.40     25.20 o 
  14   8  -3      128.64      121.18     30.89 o 
  15   8  -3        5.49       38.78     26.36 o 
   0   9  -3      219.27      345.48     52.54 o 
   1   9  -3      645.61      809.78     95.18 o 
   2   9  -3      123.66      119.80     45.17 o 
   3   9  -3     2583.23     2615.41    124.35 o 
   4   9  -3      804.21      744.70     65.44 o 
   5   9  -3      247.42      204.67     40.25 o 
   6   9  -3       45.99        4.62     25.46 o 
   7   9  -3     2514.98     2742.35    112.12 o 
   8   9  -3       91.31      119.45     33.96 o 
   9   9  -3       65.51       95.19     34.95 o 
  10   9  -3       22.45       12.13     29.06 o 
  11   9  -3     2417.73     2509.53    112.14 o 
  12   9  -3        9.26       30.58     28.64 o 
  13   9  -3      156.78      177.72     48.55 o 
   1  10  -3       66.87       42.02     29.28 o 
   2  10  -3     4337.87     4292.16    147.53 o 
   3  10  -3       92.46       40.36     31.21 o 
   4  10  -3      505.69      492.94     57.34 o 
   5  10  -3      143.88       89.06     35.32 o 
   6  10  -3      734.09      804.90     91.07 o 
   7  10  -3       56.30       46.67     34.99 o 
   8  10  -3      346.54      267.70     49.44 o 
   9  10  -3       21.70        8.77     30.28 o 
  10  10  -3      189.52      279.04     52.24 o 
  11  10  -3       18.40       28.27     35.12 o 
   0  11  -3       27.28       86.89     65.17 o 
   1  11  -3      849.41      952.27    228.97 o 
   2  11  -3        3.43       -5.10     37.11 o 
   3  11  -3      971.76     1120.99     86.67 o 
   4  11  -3       29.27       25.12     31.84 o 
   5  11  -3      120.22      120.53     39.99 o 
   6  11  -3       54.86       43.30     36.58 o 
   7  11  -3     1343.25     1302.74     96.98 o 
   8  11  -3        1.16       -5.02     34.30 o 
   1  12  -3      110.42       99.51     53.07 o 
   2  12  -3      932.40      777.21    103.52 o 
   3  12  -3        3.69      -24.77     42.17 o 
   0   0  -2   172082.98   148778.95   4132.83 o 
   2   0  -2     3487.36     3597.52     70.80 o 
   4   0  -2     4573.31     4245.60     90.12 o 
   6   0  -2     1625.62     1595.70     49.03 o 
   8   0  -2    10723.13    10737.99    216.10 o 
  10   0  -2     3464.20     3410.21     97.10 o 
  12   0  -2      922.88      947.23     52.69 o 
  14   0  -2     3839.75     3743.97    298.75 o 
  16   0  -2       57.73       41.71     36.79 o 
  18   0  -2       88.92      128.13     46.44 o 
  20   0  -2       45.39       51.72     45.11 o 
   1   1  -2     7799.68     7761.58    107.07 o 
   2   1  -2       96.57      138.91     11.21 o 
   3   1  -2    19073.82    19282.35    238.43 o 
   4   1  -2     9297.42     9407.37    114.48 o 
   5   1  -2    26456.02    26061.31    297.79 o 
   6   1  -2     3230.62     3262.57     51.65 o 
   7   1  -2     4046.23     4162.23     86.14 o 
   8   1  -2      193.40      207.06     20.91 o 
   9   1  -2     9828.69     9948.65    142.37 o 
  10   1  -2      983.35     1053.33     34.58 o 
  11   1  -2      699.57      711.92     31.16 o 
  12   1  -2      117.61      134.42     20.59 o 
  13   1  -2     2652.02     2546.66     70.59 o 
  14   1  -2      160.61      128.50     23.86 o 
  15   1  -2      557.21      632.73     62.25 o 
  16   1  -2       43.90       54.32     25.88 o 
  17   1  -2     1223.06     1323.27     76.40 o 
  18   1  -2        5.88        2.30     25.05 o 
  19   1  -2      549.77      608.45     94.28 o 
  20   1  -2       50.95       54.30     34.17 o 
   0   2  -2    40378.80    39333.58    824.93 o 
   1   2  -2      427.59      292.28     15.12 o 
   2   2  -2    14294.49    14354.43    195.74 o 
   3   2  -2     2957.57     2608.62     48.24 o 
   4   2  -2    16452.23    16385.77    226.46 o 
   5   2  -2     1062.35     1047.80     30.03 o 
   6   2  -2     3384.52     3225.83     52.68 o 
   7   2  -2     1217.67     1200.52     27.73 o 
   8   2  -2     8850.29     8503.27    114.97 o 
   9   2  -2       34.45       20.94      9.23 o 
  10   2  -2     6379.36     6461.91    118.17 o 
  11   2  -2     1027.37     1044.94     44.04 o 
  12   2  -2     1907.76     1835.87     57.38 o 
  13   2  -2        4.83       -7.47     14.66 o 
  14   2  -2     2307.36     2256.17     69.30 o 
  15   2  -2      154.27      166.18     26.94 o 
  16   2  -2        9.37       31.65     23.29 o 
  17   2  -2       67.97       33.15     26.27 o 
  18   2  -2      695.37      620.15     67.59 o 
  19   2  -2       53.68       21.94     36.51 o 
  20   2  -2      105.08       86.51     44.13 o 
   1   3  -2    14305.61    14398.85    234.20 o 
   2   3  -2     6969.73     6987.59     94.05 o 
   3   3  -2     1819.94     1791.12     38.20 o 
   4   3  -2     3097.23     3048.16     57.34 o 
   5   3  -2    18625.92    18102.87    255.50 o 
   6   3  -2      237.27      304.54     28.05 o 
   7   3  -2      795.52      705.50     30.00 o 
   8   3  -2       41.26       64.33     13.68 o 
   9   3  -2    11998.76    11587.77    169.73 o 
  10   3  -2      380.44      385.80     27.30 o 
  11   3  -2      255.34      201.33     23.12 o 
  12   3  -2      122.90      162.82     22.88 o 
  13   3  -2     2106.45     1935.42     63.96 o 
  14   3  -2      134.90       85.82     21.91 o 
  15   3  -2      611.19      628.14     50.37 o 
  16   3  -2      431.37      312.20     38.54 o 
  17   3  -2      383.04      432.61     60.30 o 
  18   3  -2       34.52       36.37     32.90 o 
  19   3  -2      375.36      394.65     58.63 o 
   0   4  -2    10856.31    11450.98    211.56 o 
   1   4  -2     1179.38     1233.72     41.88 o 
   2   4  -2      783.13      655.93     20.71 o 
   3   4  -2     1596.27     1727.59     35.24 o 
   4   4  -2    29865.88    30060.01    404.13 o 
   5   4  -2      475.37      407.38     35.25 o 
   6   4  -2     8009.45     8433.23    136.97 o 
   7   4  -2       10.06        7.05     10.32 o 
   8   4  -2     3424.04     3548.66     74.59 o 
   9   4  -2      350.56      492.62     29.82 o 
  10   4  -2     2892.88     2679.23     81.28 o 
  11   4  -2      135.48      147.36     23.15 o 
  12   4  -2     1297.83     1399.45     58.29 o 
  13   4  -2       70.41       91.78     24.95 o 
  14   4  -2     1120.27     1322.58     90.54 o 
  15   4  -2      133.92      133.36     29.59 o 
  16   4  -2      232.38      286.50     53.63 o 
  17   4  -2      138.78      145.53     34.19 o 
  18   4  -2      851.54      890.88     66.34 o 
  19   4  -2       64.51       51.41     38.17 o 
   1   5  -2    11240.22    11130.83    165.60 o 
   2   5  -2     3563.66     3508.14     60.79 o 
   3   5  -2     2862.78     2865.23     53.18 o 
   4   5  -2      262.30      293.54     24.40 o 
   5   5  -2     4999.97     4893.07     92.10 o 
   6   5  -2      495.55      501.99     34.82 o 
   7   5  -2      213.30      203.48     39.16 o 
   8   5  -2      400.02      350.85     32.41 o 
   9   5  -2     4665.55     4672.41    113.90 o 
  10   5  -2      354.20      303.80     32.80 o 
  11   5  -2      278.37      323.66     50.79 o 
  12   5  -2      146.99      165.81     25.98 o 
  13   5  -2     3690.73     3705.54     97.84 o 
  14   5  -2      232.63      241.42     34.26 o 
  15   5  -2      750.46      756.41     59.23 o 
  16   5  -2        6.96      -22.18     22.18 o 
  17   5  -2      311.99      346.28     45.26 o 
  18   5  -2        7.12        2.96     28.86 o 
   0   6  -2     4156.56     3776.73     92.94 o 
   1   6  -2      168.72      217.57     19.35 o 
   2   6  -2     1197.32     1339.38     41.39 o 
   3   6  -2      142.54      154.36     17.83 o 
   4   6  -2    11582.44    11780.19    186.33 o 
   5   6  -2       65.79       51.27     17.24 o 
   6   6  -2     3041.19     2837.46     94.42 o 
   7   6  -2     1151.92     1102.29     53.86 o 
   8   6  -2     2009.06     1905.71     67.81 o 
   9   6  -2      480.18      497.73     42.61 o 
  10   6  -2     1863.45     2115.75     78.28 o 
  11   6  -2        8.96       26.19     19.73 o 
  12   6  -2      458.65      405.87     75.53 o 
  13   6  -2       55.17       -0.07     18.35 o 
  14   6  -2     1469.31     1293.46     64.63 o 
  15   6  -2      127.92      110.16     30.90 o 
  16   6  -2       86.61       55.49     29.47 o 
  17   6  -2       11.30       25.68     28.15 o 
   1   7  -2     4737.88     4749.30    110.99 o 
   2   7  -2      773.13      757.44     43.17 o 
   3   7  -2     2827.92     2920.31     74.83 o 
   4   7  -2       36.86       31.71     15.98 o 
   5   7  -2     8109.24     8112.01    166.33 o 
   6   7  -2      653.59      661.11     44.77 o 
   7   7  -2      503.27      379.76     42.71 o 
   8   7  -2      277.40      288.15     33.62 o 
   9   7  -2     3069.95     2965.27     93.08 o 
  10   7  -2       64.50       77.96     24.68 o 
  11   7  -2      108.96      119.58     39.38 o 
  12   7  -2        4.87        5.92     22.65 o 
  13   7  -2      873.93      784.76     77.78 o 
  14   7  -2        4.70       15.77     21.70 o 
  15   7  -2      166.16      104.45     29.68 o 
  16   7  -2       80.42       75.69     31.44 o 
   0   8  -2     7249.22     7344.06    222.45 o 
   1   8  -2      941.97      956.18     56.80 o 
   2   8  -2      396.53      369.48     43.44 o 
   3   8  -2        6.90       20.52     20.66 o 
   4   8  -2     1611.46     1562.23     93.43 o 
   5   8  -2      119.09      129.19     30.95 o 
   6   8  -2     2092.19     2166.93     93.86 o 
   7   8  -2      139.44      175.63     28.78 o 
   8   8  -2     3766.53     3761.73    123.58 o 
   9   8  -2       45.36       29.84     22.29 o 
  10   8  -2     1125.15     1144.15     65.94 o 
  11   8  -2      129.84      130.41     30.36 o 
  12   8  -2       70.28       47.19     25.97 o 
  13   8  -2        2.55      -20.48     23.69 o 
  14   8  -2     1161.13     1124.47     74.70 o 
  15   8  -2        4.67       16.02     25.31 o 
   1   9  -2     1698.63     1901.98    137.46 o 
   2   9  -2       10.84        9.92     23.33 o 
   3   9  -2     1359.58     1323.34     80.63 o 
   4   9  -2      858.74      720.32     65.56 o 
   5   9  -2     2285.32     2175.07    156.94 o 
   6   9  -2       92.66      108.18     60.66 o 
   7   9  -2       52.30       86.47     31.68 o 
   8   9  -2       22.73       23.10     26.56 o 
   9   9  -2     2024.56     1796.09    100.42 o 
  10   9  -2      139.90       65.76     34.05 o 
  11   9  -2      186.72      163.80     43.60 o 
  12   9  -2       52.88       76.34     31.73 o 
  13   9  -2      791.10      899.78     68.98 o 
   0  10  -2     3701.54     3682.91    238.50 o 
   1  10  -2       37.26       44.09     28.14 o 
   2  10  -2      187.77      238.26     42.96 o 
   3  10  -2      222.42      203.34     62.45 o 
   4  10  -2     2257.47     2288.42    107.70 o 
   5  10  -2        7.55      -11.04     23.89 o 
   6  10  -2      437.90      357.79     52.44 o 
   7  10  -2       50.63        3.93     28.89 o 
   8  10  -2      402.37      525.85     61.46 o 
   9  10  -2       96.88       42.60     33.44 o 
  10  10  -2      690.18      705.39     86.80 o 
  11  10  -2       20.21       35.09     32.89 o 
   1  11  -2     1729.52     1988.28    141.46 o 
   2  11  -2       31.11       22.38     39.99 o 
   3  11  -2      465.13      571.05     76.91 o 
   4  11  -2       13.67       20.72     31.16 o 
   5  11  -2     1104.34     1135.09     88.15 o 
   6  11  -2       25.69       -7.88     30.41 o 
   7  11  -2       39.27       79.93     39.52 o 
   8  11  -2       11.51        6.81     32.02 o 
   0  12  -2      794.52      920.51    161.87 o 
   1  12  -2       34.25       -4.39     44.25 o 
   2  12  -2       65.21        7.73     44.71 o 
   3  12  -2       41.82       28.85     49.99 o 
   2   0  -1    66052.57    63319.61   1327.27 o 
   4   0  -1     1981.53     2124.33     51.06 o 
   6   0  -1      299.67      251.30     20.87 o 
   8   0  -1    10973.51    10450.79    205.32 o 
  10   0  -1      222.70      211.90     26.07 o 
  12   0  -1     3649.34     3706.52    120.59 o 
  14   0  -1      877.17     1021.35     79.13 o 
  16   0  -1     1897.16     2062.94    115.50 o 
  18   0  -1       65.65       31.64     38.39 o 
  20   0  -1      289.07      375.07     72.07 o 
   0   1  -1     4184.90     4423.41     99.18 o 
   1   1  -1     3671.22     3812.43     55.26 o 
   2   1  -1     7042.35     6627.57     94.45 o 
   3   1  -1    18581.73    18701.52    248.07 o 
   4   1  -1    27060.22    26911.44    302.45 o 
   5   1  -1     3526.40     3441.32     51.51 o 
   6   1  -1      816.13      903.90     25.92 o 
   7   1  -1     5893.22     5972.58     92.41 o 
   8   1  -1      115.63      155.74     15.79 o 
   9   1  -1       43.73       52.83     11.35 o 
  10   1  -1     1098.94     1100.58     49.85 o 
  11   1  -1     8319.89     8136.61    127.10 o 
  12   1  -1      743.61      790.58     40.48 o 
  13   1  -1      708.70      789.96     41.41 o 
  14   1  -1       13.61       13.41     17.21 o 
  15   1  -1     1073.40     1142.48     61.93 o 
  16   1  -1       49.30       63.40     25.84 o 
  17   1  -1     1195.29     1241.97     92.20 o 
  18   1  -1       22.65       64.59     29.21 o 
  19   1  -1      383.13      405.28     52.38 o 
  20   1  -1       20.70       51.06     32.57 o 
   1   2  -1      841.41      852.63     29.84 o 
   2   2  -1    19242.98    18805.10    249.62 o 
   3   2  -1     3024.36     3113.74     53.44 o 
   4   2  -1     4717.08     4781.71     78.87 o 
   5   2  -1      192.40      166.00     13.93 o 
   6   2  -1     6225.59     5677.88     94.09 o 
   7   2  -1       66.18       99.38     12.48 o 
   8   2  -1     7751.16     7298.99    125.06 o 
   9   2  -1       15.84       13.56     10.90 o 
  10   2  -1     4578.80     4623.07     93.60 o 
  11   2  -1       33.73       31.20     15.06 o 
  12   2  -1     8232.52     8428.81    149.17 o 
  13   2  -1       16.00      -12.60     13.72 o 
  14   2  -1      175.80      147.41     24.50 o 
  15   2  -1      152.88      152.78     25.90 o 
  16   2  -1      816.51      833.15     49.71 o 
  17   2  -1       34.23       69.94     28.25 o 
  18   2  -1       47.99       26.39     31.77 o 
  19   2  -1       33.35       27.94     34.94 o 
  20   2  -1      677.16      602.05    188.06 o 
   0   3  -1        6.59        2.10      7.76 o 
   1   3  -1     7049.35     7078.73     94.25 o 
   2   3  -1    12357.42    12834.90    164.07 o 
   3   3  -1    11208.54    11484.92    238.80 o 
   4   3  -1      740.49      760.51     26.15 o 
   5   3  -1     1844.80     1907.40     55.27 o 
   6   3  -1      531.98      562.20     24.68 o 
   7   3  -1    27186.49    26910.43    370.42 o 
   8   3  -1       26.27       36.41     12.29 o 
   9   3  -1       33.65       20.59     12.14 o 
  10   3  -1      385.57      411.19     27.84 o 
  11   3  -1      768.69      698.86     37.15 o 
  12   3  -1       21.00        6.57     14.82 o 
  13   3  -1      341.88      352.98     31.50 o 
  14   3  -1       44.55       15.58     17.63 o 
  15   3  -1     1002.50      893.98     60.18 o 
  16   3  -1       31.95       10.55     23.29 o 
  17   3  -1      497.89      646.87     54.72 o 
  18   3  -1        5.02      -28.25     28.25 o 
  19   3  -1      136.29       90.51     49.48 o 
  20   3  -1        7.84      -33.36     45.78 o 
   1   4  -1     1660.51     1796.02     34.46 o 
   2   4  -1    14482.14    13919.95    179.10 o 
   3   4  -1      858.91      936.61     29.46 o 
   4   4  -1     4828.48     4975.85    105.23 o 
   5   4  -1      571.64      532.33     18.48 o 
   6   4  -1    12451.94    12682.98    181.21 o 
   7   4  -1      292.40      312.39     26.04 o 
   8   4  -1     3786.87     3781.65     95.65 o 
   9   4  -1      201.14      248.02     23.43 o 
  10   4  -1     3284.88     3182.69     88.09 o 
  11   4  -1        6.05       15.71     15.28 o 
  12   4  -1     3000.03     2958.75     90.46 o 
  13   4  -1       33.75       36.36     20.28 o 
  14   4  -1      187.22      214.52     42.03 o 
  15   4  -1      145.77      105.08     28.46 o 
  16   4  -1     1182.79     1204.59     84.48 o 
  17   4  -1       33.89       28.59     26.69 o 
  18   4  -1        6.04        3.96     32.40 o 
  19   4  -1       50.55       20.92     43.28 o 
   0   5  -1     4025.53     4119.17     93.68 o 
   1   5  -1     8137.21     8068.50    129.26 o 
   2   5  -1      693.92      726.30     33.07 o 
   3   5  -1     3868.68     3498.62     69.38 o 
   4   5  -1      172.00      183.58     23.61 o 
   5   5  -1     1332.32     1310.40     42.16 o 
   6   5  -1       93.69      100.17     37.10 o 
   7   5  -1     8252.39     8163.45    161.73 o 
   8   5  -1      196.04      260.12     28.81 o 
   9   5  -1      272.73      200.28     27.70 o 
  10   5  -1      563.87      469.70     39.07 o 
  11   5  -1     2907.77     2994.76     93.39 o 
  12   5  -1      516.05      540.00     43.27 o 
  13   5  -1      794.72      789.19     49.50 o 
  14   5  -1      172.09      175.39     48.58 o 
  15   5  -1     1897.24     2098.15    124.30 o 
  16   5  -1      435.97      409.70     54.80 o 
  17   5  -1      392.53      363.05     46.08 o 
  18   5  -1        1.46      -23.65     30.16 o 
   1   6  -1      963.05      965.77     34.62 o 
   2   6  -1     5722.50     5691.42    103.96 o 
   3   6  -1      258.47      239.35     27.95 o 
   4   6  -1     2787.29     2563.93     61.29 o 
   5   6  -1       57.16       41.55     15.82 o 
   6   6  -1     5113.69     5100.01    151.85 o 
   7   6  -1      233.75      193.28     26.19 o 
   8   6  -1     1564.65     1461.49     61.46 o 
   9   6  -1      355.57      395.84     43.79 o 
  10   6  -1      510.74      538.97     43.96 o 
  11   6  -1      691.26      749.85     57.32 o 
  12   6  -1     2104.75     2330.22     85.96 o 
  13   6  -1       48.25       30.23     21.70 o 
  14   6  -1      136.74      131.04     27.33 o 
  15   6  -1      110.12      130.67     30.66 o 
  16   6  -1     1860.59     2043.10     92.31 o 
  17   6  -1       12.18      -26.26     28.91 o 
   0   7  -1       57.08       94.90     27.73 o 
   1   7  -1     3968.05     4017.66     98.01 o 
   2   7  -1       82.65      123.63     21.45 o 
   3   7  -1    12277.18    12773.49    203.23 o 
   4   7  -1       75.51       77.94     22.42 o 
   5   7  -1      808.22      858.53     47.72 o 
   6   7  -1      167.63      146.62     25.60 o 
   7   7  -1     3881.61     3770.18    102.01 o 
   8   7  -1       51.05       36.55     20.49 o 
   9   7  -1       23.71       10.48     18.67 o 
  10   7  -1      173.78      135.55     28.45 o 
  11   7  -1     2855.68     2925.46     95.90 o 
  12   7  -1        0.70        2.75     20.46 o 
  13   7  -1      161.00      159.34     33.70 o 
  14   7  -1       18.28       19.89     21.31 o 
  15   7  -1      292.43      216.16     34.09 o 
  16   7  -1      167.23      193.94     44.72 o 
   1   8  -1      343.04      388.31     36.51 o 
   2   8  -1     4373.82     4586.49    112.57 o 
   3   8  -1      571.71      586.57     52.58 o 
   4   8  -1      688.88      584.15     78.05 o 
   5   8  -1      153.11      119.36     37.20 o 
   6   8  -1     4670.86     4537.64    142.59 o 
   7   8  -1      806.37      853.64     54.15 o 
   8   8  -1     3135.65     3109.75     97.87 o 
   9   8  -1       64.72       41.30     23.21 o 
  10   8  -1      451.57      511.80     48.15 o 
  11   8  -1       91.82       80.03     27.75 o 
  12   8  -1      372.26      334.56     59.53 o 
  13   8  -1       20.06       66.07     28.38 o 
  14   8  -1      116.59       88.68     42.73 o 
  15   8  -1       58.45       52.14     32.92 o 
   0   9  -1      649.64      645.13     66.65 o 
   1   9  -1     1874.09     1825.06     88.17 o 
   2   9  -1      783.55      842.76     65.75 o 
   3   9  -1     4001.53     3853.98    130.93 o 
   4   9  -1      317.99      329.27     44.94 o 
   5   9  -1      503.53      535.39     60.47 o 
   6   9  -1      640.96      565.80     57.60 o 
   7   9  -1     1193.86     1166.42    142.09 o 
   8   9  -1        4.80        7.82     25.48 o 
   9   9  -1        9.41       35.69     29.19 o 
  10   9  -1       33.59       20.36     26.62 o 
  11   9  -1     2132.44     2092.81    106.27 o 
  12   9  -1        4.07        2.24     24.69 o 
  13   9  -1       94.01      115.19     35.26 o 
  14   9  -1       54.58       46.52     36.41 o 
   1  10  -1       17.05        5.17     27.00 o 
   2  10  -1     3133.94     3113.16    120.20 o 
   3  10  -1       42.63       36.34     28.50 o 
   4  10  -1      243.66      225.07     42.25 o 
   5  10  -1       44.35       23.48     28.97 o 
   6  10  -1     1302.19     1450.08     92.22 o 
   7  10  -1      329.25      347.48     52.22 o 
   8  10  -1      255.00      329.13     50.50 o 
   9  10  -1       18.34       -2.43     30.05 o 
  10  10  -1      828.24      872.87    158.62 o 
  11  10  -1       13.78       -9.52     30.95 o 
   0  11  -1       51.48       35.86     64.57 o 
   1  11  -1     1563.13     1721.97    221.76 o 
   2  11  -1       74.98       84.37     46.43 o 
   3  11  -1     1092.02     1195.14     87.08 o 
   4  11  -1       70.44       32.41     33.44 o 
   5  11  -1      103.01       80.60     36.35 o 
   6  11  -1      104.62       82.69     36.20 o 
   7  11  -1     1783.66     1662.67    104.42 o 
   8  11  -1       27.65       -1.35     33.33 o 
   9  11  -1        3.19       16.84     34.51 o 
   1  12  -1       87.81       26.62     49.45 o 
   2  12  -1     1279.52     1377.83    129.34 o 
   3  12  -1       30.82       26.06     48.96 o 
   4  12  -1      151.11      104.84     54.51 o 
   2   0   0     1449.66     1461.96     32.56 o 
   4   0   0    11291.66    11810.03    211.40 o 
   6   0   0      137.78      147.13     16.79 o 
   8   0   0    12560.56    12827.74    244.87 o 
  10   0   0        8.21       20.12     14.13 o 
  12   0   0      777.20      790.46     99.56 o 
  14   0   0     2266.11     2187.14    108.11 o 
  16   0   0       21.79        5.86     34.01 o 
  18   0   0       51.33      122.72     70.60 o 
  20   0   0       17.61       16.22     59.81 o 
   1   1   0     3872.60     4169.56     67.88 o 
   2   1   0      724.65      693.51     18.19 o 
   3   1   0     2437.62     2413.19     41.87 o 
   4   1   0    26007.13    26280.53    348.81 o 
   5   1   0    23498.83    23187.29    284.39 o 
   6   1   0      363.23      414.74     17.15 o 
   7   1   0       42.59       48.30      9.46 o 
   8   1   0      180.88      267.68     16.90 o 
   9   1   0    10112.80     9847.45    141.05 o 
  10   1   0      284.06      266.87     24.50 o 
  11   1   0      403.03      416.15     25.07 o 
  12   1   0      454.79      522.03     33.84 o 
  13   1   0     4777.03     4558.14     98.67 o 
  14   1   0        7.82       17.25     17.59 o 
  15   1   0      456.64      421.86     40.31 o 
  16   1   0        4.83        4.04     20.84 o 
  17   1   0     1425.46     1525.46     74.82 o 
  18   1   0        5.13       24.14     27.39 o 
  19   1   0      814.27      748.03     75.33 o 
  20   1   0        6.71        2.86     35.13 o 
   0   2   0      727.76      709.33     21.44 o 
   1   2   0     4348.90     3662.61     57.79 o 
   2   2   0      876.42      836.27     21.34 o 
   3   2   0      349.23      474.15     16.29 o 
   4   2   0    28833.36    28802.05    382.75 o 
   5   2   0        3.79       -7.13      7.13 o 
   6   2   0     2234.78     2081.77     61.96 o 
   7   2   0       17.77       10.88      9.70 o 
   8   2   0     8173.92     8083.83    149.78 o 
   9   2   0     1482.84     1557.91     45.08 o 
  10   2   0     7849.31     7828.47    135.18 o 
  11   2   0        0.24        9.76     13.65 o 
  12   2   0     2457.80     2594.16     97.02 o 
  13   2   0        1.90       13.88     15.41 o 
  14   2   0     1556.33     1700.10     66.19 o 
  15   2   0       21.80        2.65     17.06 o 
  16   2   0        0.06       -4.40     18.82 o 
  17   2   0       56.97       47.64     26.83 o 
  18   2   0      374.19      376.78     54.75 o 
  19   2   0       75.93      164.97     58.58 o 
  20   2   0       55.29      180.79     63.73 o 
   1   3   0     6647.86     6446.57     98.36 o 
   2   3   0      205.52      211.46     14.27 o 
   3   3   0     5633.80     5371.12     95.69 o 
   4   3   0     6997.55     7565.26    102.84 o 
   5   3   0    15417.97    15182.10    228.16 o 
   6   3   0      194.14      168.08     15.17 o 
   7   3   0      587.11      570.31     26.73 o 
   8   3   0        3.95        2.48     10.17 o 
   9   3   0    16429.95    16303.26    243.10 o 
  10   3   0      105.68      155.85     19.19 o 
  11   3   0      125.92      153.88     20.10 o 
  12   3   0        0.19       -8.15     13.11 o 
  13   3   0     1531.94     1569.84     56.30 o 
  14   3   0      251.23      252.04     28.66 o 
  15   3   0      517.52      531.55     46.58 o 
  16   3   0        1.11      -17.21     20.91 o 
  17   3   0      763.70      655.94     54.71 o 
  18   3   0        1.62      -32.68     32.68 o 
  19   3   0      173.88      177.50     57.12 o 
  20   3   0        0.39       19.73     47.96 o 
   0   4   0      756.32      471.76     43.67 o 
   1   4   0     2306.66     2310.39     47.61 o 
   2   4   0      245.95      272.39     17.05 o 
   3   4   0      440.03      409.49     20.28 o 
   4   4   0    32576.77    33364.66    451.28 o 
   5   4   0     2180.05     2418.51     50.85 o 
   6   4   0     4949.70     4494.10     81.50 o 
   7   4   0       16.10       24.48     10.97 o 
   8   4   0     4865.09     4712.58     89.82 o 
   9   4   0     1701.64     1638.97     47.65 o 
  10   4   0     7187.85     7295.07    152.55 o 
  11   4   0        8.18        3.07     17.08 o 
  12   4   0      751.18      722.98     47.36 o 
  13   4   0        8.60        6.08     18.51 o 
  14   4   0     2118.96     2239.92     84.21 o 
  15   4   0       62.23       83.46     25.96 o 
  16   4   0        3.44       14.22     23.26 o 
  17   4   0       54.58       21.64     30.97 o 
  18   4   0      922.96      829.21     74.72 o 
  19   4   0       68.40       10.15     47.61 o 
   1   5   0    13637.29    13795.48    202.62 o 
   2   5   0      141.83      212.26     17.87 o 
   3   5   0      633.26      657.64     27.67 o 
   4   5   0       30.03       20.33     10.20 o 
   5   5   0    11092.55    11079.14    171.62 o 
   6   5   0      140.59      119.51     28.00 o 
   7   5   0      261.88      249.09     27.25 o 
   8   5   0      491.28      609.84     40.38 o 
   9   5   0     6308.77     6216.25    137.18 o 
  10   5   0      290.45      304.87     32.84 o 
  11   5   0       84.24       49.42     21.34 o 
  12   5   0      421.21      396.17     38.64 o 
  13   5   0     4520.56     4508.16    120.93 o 
  14   5   0      963.49      974.59     60.86 o 
  15   5   0      712.35      694.78     54.22 o 
  16   5   0       67.89      143.65     38.03 o 
  17   5   0      368.98      341.82     58.37 o 
  18   5   0       19.01      -30.46     33.10 o 
   0   6   0    11092.58    10563.33    270.35 o 
   1   6   0     3272.15     3645.70     86.83 o 
   2   6   0      435.68      339.20     23.25 o 
   3   6   0       46.89       49.79     13.05 o 
   4   6   0    12760.57    12989.45    200.51 o 
   5   6   0     2675.14     2493.52     96.94 o 
   6   6   0     1346.76     1451.35     83.36 o 
   7   6   0       11.95       21.87     16.02 o 
   8   6   0     1722.69     1810.36     95.18 o 
   9   6   0      528.82      499.93     46.21 o 
  10   6   0      283.06      204.85     29.49 o 
  11   6   0        0.62       12.81     19.17 o 
  12   6   0      548.33      548.08     60.47 o 
  13   6   0       16.07       15.05     22.43 o 
  14   6   0     1141.77     1162.88     67.03 o 
  15   6   0       69.44       79.41     27.88 o 
  16   6   0       48.63       55.31     40.27 o 
  17   6   0        0.52       17.97     31.72 o 
  18   6   0      988.87      908.82     82.78 o 
   1   7   0     5446.95     5316.54    118.48 o 
   2   7   0        2.25       16.69     15.04 o 
   3   7   0     4275.03     4170.60     99.80 o 
   4   7   0      121.15      160.56     23.98 o 
   5   7   0     6856.70     7052.97    176.91 o 
   6   7   0       43.71       42.16     18.08 o 
   7   7   0       32.34       42.92     20.31 o 
   8   7   0       35.71       -3.13     17.45 o 
   9   7   0     1427.86     1430.33     93.33 o 
  10   7   0       17.68       39.30     22.09 o 
  11   7   0      151.06      152.00     34.60 o 
  12   7   0        4.48       -7.02     21.45 o 
  13   7   0      584.32      548.42     50.99 o 
  14   7   0        5.71       15.62     25.20 o 
  15   7   0      152.88       75.87     34.71 o 
  16   7   0        6.88       15.80     31.96 o 
   0   8   0     7705.26     7739.07    229.37 o 
   1   8   0      834.52      859.06     48.93 o 
   2   8   0      117.44      185.13     32.70 o 
   3   8   0      106.01      136.79     36.70 o 
   4   8   0     2222.44     2279.90     96.33 o 
   5   8   0       15.58       15.70     20.44 o 
   6   8   0     1993.87     1815.08     73.91 o 
   7   8   0      122.21      122.81     26.58 o 
   8   8   0     4646.26     4606.84    122.75 o 
   9   8   0        0.13        9.53     20.73 o 
  10   8   0      893.24      958.84     61.04 o 
  11   8   0        1.21        7.75     21.97 o 
  12   8   0       62.76       83.97     28.74 o 
  13   8   0       29.96       44.55     27.78 o 
  14   8   0     1237.98     1114.32     86.94 o 
  15   8   0        3.27      -31.79     31.79 o 
   1   9   0     2276.31     2216.32     94.36 o 
   2   9   0       12.95       24.64     27.26 o 
   3   9   0     1181.17     1335.01    174.95 o 
   4   9   0     1444.69     1445.53     83.79 o 
   5   9   0     3072.11     2977.18    114.07 o 
   6   9   0       94.34       80.59     48.02 o 
   7   9   0        7.57       18.18     26.27 o 
   8   9   0      144.76      155.20     35.60 o 
   9   9   0     2736.21     3069.99    121.06 o 
  10   9   0       17.31       23.53     29.22 o 
  11   9   0      145.96      116.40     33.44 o 
  12   9   0       23.78       59.57     28.91 o 
  13   9   0      876.72      856.70    144.52 o 
  14   9   0        0.52      -21.65     34.68 o 
   0  10   0     1114.10     1073.30    142.83 o 
   1  10   0       44.39        8.23     26.23 o 
   2  10   0       81.26       61.61     41.10 o 
   3  10   0       64.52       52.08     30.67 o 
   4  10   0      926.88      946.29     76.07 o 
   5  10   0        0.32      -19.20     23.52 o 
   6  10   0      344.68      313.05     48.27 o 
   7  10   0       58.39       80.27     33.90 o 
   8  10   0      284.20      273.89     58.28 o 
   9  10   0      196.62      201.36     44.46 o 
  10  10   0     1571.59     1435.82    121.85 o 
  11  10   0       12.56       -9.04     36.48 o 
   1  11   0     2584.39     2799.49    164.34 o 
   2  11   0       17.03       22.23     40.74 o 
   3  11   0      394.74      508.48     63.14 o 
   4  11   0      118.50       57.02     42.56 o 
   5  11   0      932.16      943.01    131.11 o 
   6  11   0      168.34      158.35     42.83 o 
   7  11   0       52.71       15.06     35.57 o 
   8  11   0        0.52      -29.92     31.67 o 
   9  11   0      996.74      965.93    100.38 o 
   0  12   0      680.74      582.77    132.71 o 
   1  12   0        4.10       -5.88     48.58 o 
   2  12   0       70.57      -19.25     64.57 o 
   3  12   0       81.93       92.73     54.01 o 
   4  12   0      962.66     1225.21    123.50 o 
   2   0   1    65881.65    65695.09   1303.76 o 
   4   0   1     1913.16     1977.24     49.17 o 
   6   0   1      451.47      412.50     24.01 o 
   8   0   1    10454.98    10333.39    204.16 o 
  10   0   1      150.01      110.56     25.18 o 
  12   0   1     3684.14     3648.50    104.65 o 
  14   0   1      812.53      695.74     69.70 o 
  16   0   1     1893.34     2156.42    112.84 o 
  18   0   1       62.18       49.15     42.38 o 
  20   0   1      287.75      260.81     88.38 o 
   0   1   1     4171.68     4422.33    105.93 o 
   1   1   1     3526.26     3671.76     72.58 o 
   2   1   1     7043.85     6726.86    122.73 o 
   3   1   1    18266.55    18394.02    247.25 o 
   4   1   1    27044.55    26967.40    396.12 o 
   5   1   1     3638.28     3617.55     99.94 o 
   6   1   1      819.07      887.94     27.48 o 
   7   1   1     5769.38     5710.93    104.04 o 
   8   1   1      115.75      147.08     16.60 o 
   9   1   1       47.55       29.68     21.34 o 
  10   1   1     1106.17     1055.18     39.49 o 
  11   1   1     8365.43     8251.15    141.58 o 
  12   1   1      743.28      906.62     41.30 o 
  13   1   1      721.70      708.13     63.59 o 
  14   1   1       13.99       29.81     16.73 o 
  15   1   1     1069.68     1205.65     66.88 o 
  16   1   1       49.45       63.13     26.02 o 
  17   1   1     1191.11     1114.93     66.19 o 
  18   1   1       22.44       18.33     30.98 o 
  19   1   1      387.41      300.48     53.57 o 
  20   1   1       20.53       -1.44     58.10 o 
   1   2   1      839.49      824.70     22.82 o 
   2   2   1    19095.08    18386.21    250.55 o 
   3   2   1     3024.59     3050.75     61.80 o 
   4   2   1     4962.27     4970.51     86.56 o 
   5   2   1      186.91      170.21     17.63 o 
   6   2   1     6070.89     5499.78     92.89 o 
   7   2   1       67.19      106.55     14.58 o 
   8   2   1     8000.87     7641.75    124.04 o 
   9   2   1       16.88        5.24     11.62 o 
  10   2   1     4575.30     4773.15     93.41 o 
  11   2   1       34.94       34.95     14.75 o 
  12   2   1     8270.53     8188.93    146.76 o 
  13   2   1       15.93        8.69     15.47 o 
  14   2   1      162.28      186.58     35.87 o 
  15   2   1      151.92      135.38     25.12 o 
  16   2   1      830.40      880.30     50.35 o 
  17   2   1       34.03        6.02     25.13 o 
  18   2   1       51.45       -3.93     39.21 o 
  19   2   1       32.72      -15.81     40.18 o 
  20   2   1      679.92     1009.33    153.54 o 
   0   3   1        7.71        5.27     14.36 o 
   1   3   1     6974.23     6865.68    119.95 o 
   2   3   1    12366.91    12981.51    182.59 o 
   3   3   1    11030.78    10895.97    160.72 o 
   4   3   1      744.78      664.62     29.52 o 
   5   3   1     1822.47     1862.26     58.64 o 
   6   3   1      533.22      536.20     25.23 o 
   7   3   1    27156.67    26810.27    369.64 o 
   8   3   1       26.22       17.49     10.85 o 
   9   3   1       31.32       10.22     12.31 o 
  10   3   1      396.95      411.15     28.09 o 
  11   3   1      748.64      662.04     40.95 o 
  12   3   1       23.03      -12.81     12.81 o 
  13   3   1      347.86      385.88     36.05 o 
  14   3   1       46.92       20.99     20.74 o 
  15   3   1     1058.95     1110.17     61.58 o 
  16   3   1       33.68       25.67     24.02 o 
  17   3   1      505.15      457.92     56.15 o 
  18   3   1        4.77       66.20     42.44 o 
  19   3   1      130.12       96.87     47.73 o 
  20   3   1        7.95       13.83     51.99 o 
   1   4   1     1649.36     1861.99     47.96 o 
   2   4   1    14444.31    13828.58    199.70 o 
   3   4   1      858.36      913.85     28.59 o 
   4   4   1     4949.22     5103.09     86.70 o 
   5   4   1      554.29      490.05     33.74 o 
   6   4   1    12177.61    12286.49    215.98 o 
   7   4   1      293.13      285.73     34.60 o 
   8   4   1     3772.61     3712.90    146.07 o 
   9   4   1      208.41      145.04     23.28 o 
  10   4   1     3240.86     3149.46     87.19 o 
  11   4   1        4.75        8.93     18.14 o 
  12   4   1     2905.68     3129.19    110.63 o 
  13   4   1       34.18       31.23     20.05 o 
  14   4   1      205.88      197.30     35.54 o 
  15   4   1      148.16      136.74     39.75 o 
  16   4   1     1164.09     1193.17     80.08 o 
  17   4   1       34.39       21.39     30.12 o 
  18   4   1        5.19       -2.43     29.25 o 
  19   4   1       53.06       -2.00     43.42 o 
   0   5   1     4079.65     3989.96    123.71 o 
   1   5   1     8033.64     8071.16    148.01 o 
   2   5   1      693.90      743.82     33.64 o 
   3   5   1     3638.21     3277.76     67.20 o 
   4   5   1      179.89      164.32     15.57 o 
   5   5   1     1256.62     1263.06     36.71 o 
   6   5   1       90.00      168.52     22.06 o 
   7   5   1     8263.73     8223.80    161.06 o 
   8   5   1      196.01      168.18     28.25 o 
   9   5   1      279.99      252.36     29.19 o 
  10   5   1      541.10      497.07     40.27 o 
  11   5   1     2911.96     2852.84    105.03 o 
  12   5   1      517.06      530.09     43.32 o 
  13   5   1      771.19      719.98     70.36 o 
  14   5   1      167.63      158.19     33.72 o 
  15   5   1     1877.04     2041.78    123.35 o 
  16   5   1      434.29      339.62     50.82 o 
  17   5   1      393.47      353.71     52.95 o 
  18   5   1        1.23       -7.26     34.53 o 
   1   6   1      955.14      881.87     40.80 o 
   2   6   1     5841.98     5931.66    120.84 o 
   3   6   1      257.73      186.56     22.05 o 
   4   6   1     2654.54     2595.98     60.74 o 
   5   6   1       51.91       48.08     16.98 o 
   6   6   1     5258.53     5111.06    116.72 o 
   7   6   1      231.59      162.58     24.37 o 
   8   6   1     1579.34     1625.25     63.69 o 
   9   6   1      342.68      375.12     63.46 o 
  10   6   1      496.53      560.42     43.89 o 
  11   6   1      694.87      700.14     50.19 o 
  12   6   1     2129.79     2093.06     84.33 o 
  13   6   1       47.63       47.06     24.21 o 
  14   6   1      133.67      100.71     31.98 o 
  15   6   1      113.91      133.99     56.37 o 
  16   6   1     1862.30     1933.71    149.11 o 
  17   6   1       11.79       15.72     32.34 o 
   0   7   1       52.58       26.09     40.99 o 
   1   7   1     4018.49     3863.09     96.29 o 
   2   7   1       84.36      171.45     24.59 o 
   3   7   1    12381.31    12926.80    275.86 o 
   4   7   1       78.15      105.17     26.38 o 
   5   7   1      805.41      843.03     58.29 o 
   6   7   1      175.02      257.98     29.89 o 
   7   7   1     3916.88     3771.88    101.76 o 
   8   7   1       51.77       26.04     18.67 o 
   9   7   1       25.61       37.37     19.26 o 
  10   7   1      185.71      156.42     29.10 o 
  11   7   1     2865.84     2997.20     97.04 o 
  12   7   1        0.32      -19.72     19.72 o 
  13   7   1      183.05      214.98     41.80 o 
  14   7   1       18.39       36.86     43.14 o 
  15   7   1      300.43      196.30     66.83 o 
  16   7   1      168.82      161.04     43.49 o 
   1   8   1      332.41      327.73     32.48 o 
   2   8   1     4360.18     4392.25    132.61 o 
   3   8   1      571.16      519.35     50.14 o 
   4   8   1      608.46      608.18     53.81 o 
   5   8   1      167.81       68.73     26.01 o 
   6   8   1     4720.71     4683.86    163.72 o 
   7   8   1      808.24      739.02     61.13 o 
   8   8   1     3085.68     3198.78    126.51 o 
   9   8   1       69.85       52.97     24.38 o 
  10   8   1      494.07      464.08     45.05 o 
  11   8   1       90.82       98.25     27.83 o 
  12   8   1      350.38      365.26     51.11 o 
  13   8   1       19.97       12.13     31.57 o 
  14   8   1      117.81       83.27     37.48 o 
  15   8   1       59.34       29.40     34.85 o 
   0   9   1      621.68      721.91     68.39 o 
   1   9   1     1841.26     1905.87     87.98 o 
   2   9   1      782.64      816.42     62.94 o 
   3   9   1     4033.70     4047.58    131.73 o 
   4   9   1      305.47      338.42     55.67 o 
   5   9   1      489.83      470.58     74.73 o 
   6   9   1      641.16      633.52     61.20 o 
   7   9   1     1198.99     1161.54    139.67 o 
   8   9   1        4.93       -0.96     23.51 o 
   9   9   1        8.58       12.18     30.50 o 
  10   9   1       42.08       66.28     30.04 o 
  11   9   1     2126.56     1741.03    188.51 o 
  12   9   1        5.39       16.99     38.21 o 
  13   9   1       93.99       91.98     62.93 o 
  14   9   1       60.81       96.52     52.81 o 
   1  10   1       17.46       40.57     36.73 o 
   2  10   1     3148.26     3291.39    121.46 o 
   3  10   1       43.23       21.07     28.89 o 
   4  10   1      275.40      278.32     46.01 o 
   5  10   1       48.70       26.15     37.29 o 
   6  10   1     1283.18     1405.88    122.68 o 
   7  10   1      326.82      255.19     44.93 o 
   8  10   1      252.34      184.40     42.66 o 
   9  10   1       15.73       22.00     30.92 o 
  10  10   1      815.58      626.34     84.86 o 
  11  10   1       11.85       -8.43     37.59 o 
   0  11   1       55.87       94.18     64.12 o 
   1  11   1     1566.74     1756.87    155.92 o 
   2  11   1       75.56       31.36     44.52 o 
   3  11   1     1120.21     1215.56     87.58 o 
   4  11   1       69.82       64.38     33.70 o 
   5  11   1       97.44      120.58     40.32 o 
   6  11   1      105.15      154.08     43.68 o 
   7  11   1     1788.25     1671.17    205.83 o 
   8  11   1       27.66       19.49     33.84 o 
   9  11   1        2.90      -33.58     45.08 o 
   1  12   1       92.17       40.03     48.90 o 
   2  12   1     1287.63     1186.23    121.09 o 
   3  12   1       30.95       40.17     46.76 o 
   4  12   1      149.49      135.88     53.24 o 
   4   0   2     4713.16     4449.29    108.36 o 
   6   0   2     1414.04     1343.44     44.03 o 
   8   0   2    11368.58    11229.81    214.90 o 
  10   0   2     3613.15     3832.73     98.57 o 
  12   0   2      907.03      853.92    123.12 o 
  14   0   2     3941.61     3728.27    143.73 o 
  16   0   2       53.61       57.75     37.94 o 
  18   0   2       94.72      188.36     67.70 o 
  20   0   2       39.67       33.62     69.48 o 
   1   1   2     8082.42     7976.71    172.17 o 
   2   1   2       96.03      119.35     10.64 o 
   3   1   2    19740.98    19710.81    561.65 o 
   4   1   2     9281.91     9343.00    174.42 o 
   5   1   2    26409.60    26410.24    389.73 o 
   6   1   2     3235.00     3259.75     67.76 o 
   7   1   2     4182.48     4164.27     75.68 o 
   8   1   2      196.82      202.26     17.65 o 
   9   1   2     9814.44     9728.86    237.93 o 
  10   1   2      980.97     1068.32     40.07 o 
  11   1   2      647.40      637.20     34.12 o 
  12   1   2      119.19      129.51     20.23 o 
  13   1   2     2609.85     2684.57     70.43 o 
  14   1   2      159.93      111.79     23.04 o 
  15   1   2      531.30      504.99     38.48 o 
  16   1   2       44.55       24.23     23.37 o 
  17   1   2     1221.26     1375.26     86.04 o 
  18   1   2        6.06       24.73     33.03 o 
  19   1   2      542.04      543.25     74.22 o 
  20   1   2       50.87       63.38     61.60 o 
   0   2   2    40330.37    41302.63    840.75 o 
   1   2   2      425.07      298.37     15.38 o 
   2   2   2    14683.83    14904.07    262.94 o 
   3   2   2     2957.22     2660.04     55.08 o 
   4   2   2    16097.96    16252.32    255.28 o 
   5   2   2     1063.66     1037.20     34.18 o 
   6   2   2     3557.49     3407.33     73.22 o 
   7   2   2     1204.74     1235.51     39.00 o 
   8   2   2     8666.99     8604.55    152.22 o 
   9   2   2       36.00        6.51     11.92 o 
  10   2   2     6419.54     6386.82    115.47 o 
  11   2   2     1032.14     1047.79     43.94 o 
  12   2   2     1851.94     1853.95     56.37 o 
  13   2   2        4.37        4.16     14.65 o 
  14   2   2     2349.11     2532.82     71.05 o 
  15   2   2      155.02      143.66     24.96 o 
  16   2   2        7.43       -4.60     21.06 o 
  17   2   2       67.98       73.24     32.45 o 
  18   2   2      694.03      703.91    142.16 o 
  19   2   2       53.49       38.39     59.36 o 
  20   2   2       95.88       36.90     67.70 o 
   1   3   2    14500.99    14427.46    226.91 o 
   2   3   2     7012.73     6903.87    119.71 o 
   3   3   2     2006.47     1954.52     69.89 o 
   4   3   2     3096.57     2890.55     65.87 o 
   5   3   2    18492.81    18369.79    334.26 o 
   6   3   2      239.92      268.82     31.20 o 
   7   3   2      815.95      732.16     38.12 o 
   8   3   2       40.62       80.01     16.69 o 
   9   3   2    11976.59    11967.05    240.86 o 
  10   3   2      376.35      393.98     30.02 o 
  11   3   2      229.13      248.16     29.12 o 
  12   3   2      116.49       93.01     19.57 o 
  13   3   2     2122.03     2230.18     74.05 o 
  14   3   2      134.54       93.45     24.83 o 
  15   3   2      554.96      558.63     56.63 o 
  16   3   2      425.56      461.46     52.46 o 
  17   3   2      378.50      309.75     47.70 o 
  18   3   2       34.14       34.57     41.36 o 
  19   3   2      387.06      450.91     75.05 o 
   0   4   2    10987.49    11023.80    265.35 o 
   1   4   2     1166.15     1219.20     37.58 o 
   2   4   2      741.79      604.25     31.14 o 
   3   4   2     1568.25     1657.17     57.59 o 
   4   4   2    29637.71    29506.37    458.13 o 
   5   4   2      479.82      360.42     36.89 o 
   6   4   2     8552.00     8777.28    159.83 o 
   7   4   2       10.36       -9.11     10.97 o 
   8   4   2     3400.13     3389.08     88.76 o 
   9   4   2      349.49      467.41     35.52 o 
  10   4   2     2885.89     2722.14    144.20 o 
  11   4   2      138.50      153.83     36.89 o 
  12   4   2     1407.24     1492.42     63.00 o 
  13   4   2       74.11      112.30     39.05 o 
  14   4   2     1119.47     1154.33     73.28 o 
  15   4   2      132.41      101.51     41.30 o 
  16   4   2      242.86      254.96     43.16 o 
  17   4   2      136.67      131.74     38.94 o 
  18   4   2      852.80      885.30     79.72 o 
  19   4   2       62.36       24.81     51.26 o 
   1   5   2    11336.13    11084.55    191.78 o 
   2   5   2     3607.33     3695.17     80.89 o 
   3   5   2     3125.86     3206.66     72.01 o 
   4   5   2      267.64      309.11     29.37 o 
   5   5   2     5149.15     5049.12    139.17 o 
   6   5   2      490.77      447.00     41.62 o 
   7   5   2      224.81      226.61     26.30 o 
   8   5   2      379.71      322.01     31.50 o 
   9   5   2     4653.44     4700.93    112.83 o 
  10   5   2      359.36      368.48     35.28 o 
  11   5   2      292.78      380.13     41.49 o 
  12   5   2      145.17      182.06     32.56 o 
  13   5   2     3708.34     3608.73    120.28 o 
  14   5   2      234.30      208.52     39.59 o 
  15   5   2      763.27      798.91     68.40 o 
  16   5   2        7.98       24.95     30.78 o 
  17   5   2      306.79      290.83     49.39 o 
  18   5   2        7.79       -4.30     33.52 o 
   0   6   2     3991.16     3727.05    123.99 o 
   1   6   2      168.35      182.88     34.96 o 
   2   6   2     1114.06     1259.54     51.25 o 
   3   6   2      133.95      174.44     30.45 o 
   4   6   2    11743.81    11695.49    249.44 o 
   5   6   2       66.02       32.57     40.08 o 
   6   6   2     2856.33     2456.36     88.59 o 
   7   6   2     1182.43     1289.00     55.23 o 
   8   6   2     1943.29     1857.52     83.18 o 
   9   6   2      477.70      512.45     41.40 o 
  10   6   2     1948.39     2191.09     75.98 o 
  11   6   2        8.31       10.79     22.87 o 
  12   6   2      457.57      418.52     41.96 o 
  13   6   2       47.30       12.18     29.99 o 
  14   6   2     1448.91     1199.45     99.35 o 
  15   6   2      125.69      108.12     35.54 o 
  16   6   2       81.54       56.01     34.55 o 
  17   6   2       13.42       -1.09     30.48 o 
   1   7   2     4680.60     4699.66    108.40 o 
   2   7   2      798.93      918.86     44.87 o 
   3   7   2     2763.69     2831.41     96.20 o 
   4   7   2       35.52       25.83     19.66 o 
   5   7   2     8155.53     8181.35    197.46 o 
   6   7   2      657.63      824.59     58.41 o 
   7   7   2      466.64      317.61     39.92 o 
   8   7   2      258.07      289.68     38.63 o 
   9   7   2     3075.67     3197.41     97.17 o 
  10   7   2       62.54       47.93     22.21 o 
  11   7   2       97.18       89.70     36.64 o 
  12   7   2        5.71      -16.47     24.11 o 
  13   7   2      840.57      808.22    100.48 o 
  14   7   2        4.83       -4.72     34.97 o 
  15   7   2      159.19      130.40     48.67 o 
  16   7   2       76.15       15.70     48.35 o 
   0   8   2     7284.84     7362.02    254.04 o 
   1   8   2      931.80     1028.73    102.61 o 
   2   8   2      367.51      342.36     41.35 o 
   3   8   2        4.39        0.09     20.38 o 
   4   8   2     1722.21     1677.28    125.63 o 
   5   8   2      115.45       86.00     27.05 o 
   6   8   2     1964.82     1985.67     90.97 o 
   7   8   2      145.55      119.69     31.67 o 
   8   8   2     3836.74     3696.27    126.72 o 
   9   8   2       45.55       -4.98     23.15 o 
  10   8   2     1074.00      963.54     73.18 o 
  11   8   2      124.81       90.50     39.34 o 
  12   8   2       72.48       22.14     44.93 o 
  13   8   2        1.02      -15.46     34.87 o 
  14   8   2     1162.12     1027.24    106.83 o 
  15   8   2        4.27       49.69     59.36 o 
   1   9   2     1735.00     2011.42    132.39 o 
   2   9   2        7.86       15.75     23.81 o 
   3   9   2     1295.09     1349.97     79.03 o 
   4   9   2      848.07      813.58     64.75 o 
   5   9   2     2303.38     2341.61     99.18 o 
   6   9   2       96.57       73.11     29.59 o 
   7   9   2       47.81       49.11     29.31 o 
   8   9   2       26.76       -5.66     40.82 o 
   9   9   2     2025.02     2127.48    104.54 o 
  10   9   2      135.29      111.24     60.03 o 
  11   9   2      202.18      140.61     49.60 o 
  12   9   2       46.79       79.56     64.27 o 
  13   9   2      790.59      879.73    103.12 o 
   0  10   2     3711.94     3758.35    237.16 o 
   1  10   2       34.07       31.27     35.59 o 
   2  10   2      205.20      182.19     40.24 o 
   3  10   2      238.41      183.39     48.45 o 
   4  10   2     2197.37     2112.89    102.76 o 
   5  10   2        7.83       23.79     29.10 o 
   6  10   2      476.50      468.53     68.17 o 
   7  10   2       55.34       50.90     33.76 o 
   8  10   2      392.97      374.44     53.16 o 
   9  10   2      100.47       69.21     41.50 o 
  10  10   2      696.30      702.32    114.93 o 
  11  10   2       21.64      -37.86     37.86 o 
   1  11   2     1722.67     1782.24    131.92 o 
   2  11   2       31.37       46.37     45.42 o 
   3  11   2      409.69      491.54     78.59 o 
   4  11   2       14.83       -7.38     28.74 o 
   5  11   2     1093.07     1053.04     84.60 o 
   6  11   2       24.39       23.46     32.98 o 
   7  11   2       41.93       27.88     34.46 o 
   8  11   2        9.72       -6.64     36.64 o 
   0  12   2      786.67      846.71    149.52 o 
   1  12   2       37.51       41.22     47.19 o 
   2  12   2       57.10      105.59    105.04 o 
   3  12   2       38.48       -7.21     41.41 o 
   4   0   3     6404.33     6110.87    196.24 o 
   6   0   3     7446.10     7592.72    255.31 o 
   8   0   3     8666.26     9087.83    534.35 o 
  10   0   3     4507.14     4535.90    142.02 o 
  12   0   3     4094.12     4053.40    141.63 o 
  14   0   3     1022.71     1179.45     83.00 o 
  16   0   3     2649.73     2496.39    166.78 o 
   0   1   3      580.27      657.91     34.22 o 
   1   1   3     8404.27     8364.00    278.22 o 
   3   1   3    55360.84    55600.80   1643.28 o 
   4   1   3    21608.91    22795.27    671.00 o 
   5   1   3     3741.27     3805.00    105.48 o 
   6   1   3     2145.25     2105.03     67.39 o 
   7   1   3     7390.53     7038.47    128.82 o 
   8   1   3     1055.12     1134.65     49.47 o 
   9   1   3      309.73      357.83     24.02 o 
  10   1   3      556.39      617.04     41.57 o 
  11   1   3     5254.35     5101.66     99.76 o 
  12   1   3       35.99       30.00     15.88 o 
  13   1   3      647.37      575.68     43.66 o 
  14   1   3      211.46      185.47     43.51 o 
  15   1   3     1008.19     1022.91     57.38 o 
  16   1   3       22.19       59.96     36.73 o 
  17   1   3      800.17      731.85    112.63 o 
  18   1   3        8.54       69.33     56.39 o 
   1   2   3     1546.20     1514.43     41.16 o 
   2   2   3     3937.23     3753.52    100.31 o 
   3   2   3     2490.58     2618.34     64.61 o 
   4   2   3     4599.02     4515.47    103.00 o 
   5   2   3      114.22       91.44     15.54 o 
   6   2   3    10846.29    10548.67    207.68 o 
   7   2   3     1985.02     2114.98     63.68 o 
   8   2   3     5512.06     5614.35    129.36 o 
   9   2   3        1.84      -12.17     12.17 o 
  10   2   3     3535.50     3677.95     96.98 o 
  11   2   3       82.40      107.70     21.12 o 
  12   2   3     4283.82     4477.15    107.59 o 
  13   2   3       27.33       40.09     19.74 o 
  14   2   3      587.77      654.09     73.46 o 
  15   2   3      145.51      132.21     32.79 o 
  16   2   3      592.02      666.86     60.13 o 
  17   2   3       48.64      131.42     44.99 o 
  18   2   3      120.81      132.56     70.22 o 
   0   3   3     8267.44     7997.12    252.41 o 
   1   3   3    12284.28    12042.31    229.57 o 
   2   3   3      456.45      395.86     24.98 o 
   3   3   3     3423.30     3218.00     79.87 o 
   4   3   3      843.43      814.66     70.43 o 
   5   3   3     3076.32     3069.65    157.28 o 
   6   3   3      540.13      678.79     39.04 o 
   7   3   3    24371.87    24861.96    388.82 o 
   8   3   3        3.48       10.96     14.95 o 
   9   3   3      207.75      196.78     26.56 o 
  10   3   3      377.85      372.83     35.92 o 
  11   3   3     2722.48     2514.20     75.16 o 
  12   3   3       39.47       44.57     18.47 o 
  13   3   3      549.56      585.64     51.80 o 
  14   3   3       12.39      -14.08     20.41 o 
  15   3   3     1239.53     1135.24     74.01 o 
  16   3   3       13.85      -12.01     26.48 o 
  17   3   3      320.76      425.69     54.13 o 
  18   3   3       33.19      -13.01     28.98 o 
   1   4   3     1576.50     1461.15     64.14 o 
   2   4   3    19912.03    20171.49    316.07 o 
   3   4   3     1218.70     1290.72     48.61 o 
   4   4   3     3320.64     3167.70     86.73 o 
   5   4   3     2105.68     2369.37    127.09 o 
   6   4   3     6185.07     6182.39    149.17 o 
   7   4   3      138.82      115.87     24.07 o 
   8   4   3     2428.07     2316.70     67.31 o 
   9   4   3      266.46      357.52     39.21 o 
  10   4   3     1138.78     1158.14     59.86 o 
  11   4   3       12.67        7.27     28.34 o 
  12   4   3     2948.57     3056.49    185.92 o 
  13   4   3        1.14       10.03     20.95 o 
  14   4   3       88.83       69.15     27.44 o 
  15   4   3      113.30      105.36     32.12 o 
  16   4   3     1654.03     1655.75     92.22 o 
  17   4   3      104.53      105.04     37.57 o 
  18   4   3       21.76      -27.18     39.71 o 
  19   4   3       34.99       60.26     70.37 o 
   0   5   3      495.48      529.70     42.30 o 
   1   5   3     8548.30     8678.47    155.59 o 
   2   5   3      346.54      330.99     24.61 o 
   3   5   3     7902.19     8285.38    151.13 o 
   4   5   3       42.50        6.54     13.47 o 
   5   5   3      391.90      445.01     64.91 o 
   6   5   3     1038.04     1061.61     54.45 o 
   7   5   3     8592.16     8171.62    189.86 o 
   8   5   3      721.77      795.53     44.72 o 
   9   5   3      286.71      376.57     50.53 o 
  10   5   3       16.03       15.52     21.69 o 
  11   5   3     4296.49     4321.48    163.87 o 
  12   5   3       27.65       64.83     69.03 o 
  13   5   3      518.29      457.80     63.35 o 
  14   5   3       30.16        9.47     28.14 o 
  15   5   3     1823.94     1739.68    237.45 o 
  16   5   3        5.09      -16.58     32.73 o 
  17   5   3      263.31      298.72     60.41 o 
  18   5   3        4.74        6.11     44.35 o 
   1   6   3      286.77      304.48     25.91 o 
   2   6   3    10651.62    10559.72    190.09 o 
   3   6   3      877.59      949.95     78.64 o 
   4   6   3     1974.92     1974.82     75.19 o 
   5   6   3       78.52      166.41     28.48 o 
   6   6   3     5878.98     5912.36    149.70 o 
   7   6   3       75.84       61.12     22.84 o 
   8   6   3     1512.43     1567.75     80.91 o 
   9   6   3      258.52      244.82     35.87 o 
  10   6   3     2062.06     1951.34     85.55 o 
  11   6   3      720.93      780.62     79.81 o 
  12   6   3     1557.40     1460.69    131.08 o 
  13   6   3      225.52      275.10     77.07 o 
  14   6   3      182.31      151.76     65.61 o 
  15   6   3       43.54       54.59     37.10 o 
  16   6   3      749.37      818.23    186.12 o 
  17   6   3       24.96       21.91     39.70 o 
   0   7   3      222.11      222.96     55.20 o 
   1   7   3     2464.11     2381.70     84.76 o 
   2   7   3      401.14      470.23     34.51 o 
   3   7   3     6163.48     6148.55    158.67 o 
   4   7   3      140.28      132.36     31.37 o 
   5   7   3     1134.00     1226.37     73.93 o 
   6   7   3      346.63      268.44     43.61 o 
   7   7   3     1660.82     1699.39     79.35 o 
   8   7   3      511.15      523.63     75.87 o 
   9   7   3       49.86       29.34     31.52 o 
  10   7   3      166.07      121.47     41.51 o 
  11   7   3     2027.33     2027.58    184.93 o 
  12   7   3       21.07       14.55     33.26 o 
  13   7   3      258.32      218.55    123.93 o 
  14   7   3       14.69      -24.40     48.06 o 
  15   7   3      221.64      192.67     77.96 o 
  16   7   3      113.43      130.54     47.49 o 
   1   8   3      747.62      763.82     45.93 o 
   2   8   3     3933.86     4124.38    124.96 o 
   3   8   3        2.42       10.79     21.09 o 
   4   8   3      976.42      855.66     60.65 o 
   5   8   3      471.53      523.51     51.36 o 
   6   8   3     5956.96     6086.01    278.58 o 
   7   8   3      308.67      345.18     44.89 o 
   8   8   3     2797.23     2780.76    142.92 o 
   9   8   3       34.05       51.99     33.31 o 
  10   8   3      831.84      801.80     85.43 o 
  11   8   3        4.51        0.56     31.93 o 
  12   8   3      477.34      559.25     76.73 o 
  13   8   3        8.50       14.53     39.38 o 
  14   8   3      132.09       94.35     47.81 o 
  15   8   3        8.11       20.53     60.55 o 
   0   9   3      205.30       92.54     55.64 o 
   1   9   3      641.36      679.46     57.72 o 
   2   9   3      122.48       80.79     28.55 o 
   3   9   3     2675.59     2731.34    103.62 o 
   4   9   3      782.88      740.61     93.88 o 
   5   9   3      265.69      378.36     56.29 o 
   6   9   3       47.47       68.35     30.54 o 
   7   9   3     2525.00     2401.61    105.06 o 
   8   9   3       90.59      112.88     41.96 o 
   9   9   3       63.48      131.57     94.03 o 
  10   9   3       29.08       33.58     38.93 o 
  11   9   3     2412.83     2651.51    311.62 o 
  12   9   3       11.17       37.54     42.13 o 
  13   9   3      164.09      218.81     60.25 o 
   1  10   3       62.39       72.04     42.34 o 
   2  10   3     4340.44     4639.93    147.83 o 
   3  10   3       93.39      118.61     35.66 o 
   4  10   3      549.45      564.28     59.92 o 
   5  10   3      156.13      109.06     36.46 o 
   6  10   3      710.04      778.44     71.75 o 
   7  10   3       54.68       49.19     38.44 o 
   8  10   3      359.64      384.15     66.36 o 
   9  10   3       19.91       27.90     39.15 o 
  10  10   3      181.54      152.46     55.02 o 
  11  10   3       19.12       28.15     44.12 o 
   0  11   3       27.59       31.69     54.90 o 
   1  11   3      849.70      973.93    110.92 o 
   2  11   3        3.96      -32.65     36.07 o 
   3  11   3     1040.69      919.18    100.40 o 
   4  11   3       28.23       86.38     35.85 o 
   5  11   3      119.33       75.79     40.56 o 
   6  11   3       54.56       28.13     43.68 o 
   7  11   3     1334.83      888.84     99.76 o 
   8  11   3        1.21        2.15     43.79 o 
   1  12   3      118.34      211.49     60.30 o 
   2  12   3      931.16     1168.78    117.75 o 
   3  12   3        3.59       -1.07     41.76 o 
   4   0   4     7321.38     7349.31    241.77 o 
   6   0   4     6729.07     7254.99    250.99 o 
   8   0   4     8339.26     8168.35    283.87 o 
  10   0   4     6973.61     6454.85    261.85 o 
  12   0   4     1324.23     1232.94    108.16 o 
  14   0   4     7182.64     7445.73    316.61 o 
   4   1   4    18529.25    19815.94    585.45 o 
   5   1   4    28153.87    27765.43    829.30 o 
   6   1   4      645.38      607.47     45.97 o 
   7   1   4     3586.67     3628.91    141.34 o 
   8   1   4     1605.85     1745.55    148.26 o 
   9   1   4     5271.39     5443.88    153.16 o 
  10   1   4      140.13      101.05     27.09 o 
  11   1   4      309.52      374.66     43.75 o 
  12   1   4       71.64       54.78     28.53 o 
  13   1   4     1720.12     1789.63     90.38 o 
  14   1   4       63.45      132.27     53.56 o 
  15   1   4      493.20      642.43     97.45 o 
   0   2   4    11649.38    11860.64    373.59 o 
   1   2   4     1987.88     2370.90    162.39 o 
   2   2   4     4462.76     4589.54    112.67 o 
   3   2   4      506.59      419.70     34.15 o 
   4   2   4    19692.75    19998.81    429.14 o 
   5   2   4      897.87      853.68     40.43 o 
   6   2   4     6592.92     6517.79    164.36 o 
   7   2   4      608.37      630.56     41.04 o 
   8   2   4     5695.06     5752.95    192.37 o 
   9   2   4     2421.51     2593.36     97.75 o 
  10   2   4     5547.29     5586.02    136.03 o 
  11   2   4     1719.73     1813.58     68.59 o 
  12   2   4      890.13      907.49     81.72 o 
  13   2   4      178.53      134.12     36.51 o 
  14   2   4     2072.80     2161.78    147.59 o 
  15   2   4      169.21      240.43     67.84 o 
   1   3   4    16541.72    15986.38    518.80 o 
   2   3   4     3503.69     3475.04     92.23 o 
   3   3   4     2270.25     2013.43    117.68 o 
   4   3   4      199.72      158.01     18.80 o 
   5   3   4    13085.90    13004.44    252.95 o 
   6   3   4      579.03      608.68     35.67 o 
   7   3   4     1989.76     2226.65     82.18 o 
   8   3   4        5.89        2.46     16.37 o 
   9   3   4     7795.12     7628.00    205.78 o 
  10   3   4       17.72       -6.58     18.32 o 
  11   3   4      194.71      171.41     33.90 o 
  12   3   4        7.26        5.51     23.60 o 
  13   3   4     1373.90     1374.46    149.82 o 
  14   3   4       40.74       51.13     31.03 o 
  15   3   4      582.71      557.24     68.04 o 
  16   3   4       98.14       38.72     65.17 o 
   0   4   4    15911.67    15193.40    345.69 o 
   1   4   4       24.82       47.33     13.75 o 
   2   4   4     1707.69     1939.04     60.88 o 
   3   4   4     1261.88     1214.15     72.83 o 
   4   4   4    15265.83    15252.99    292.96 o 
   5   4   4      752.36      923.16     51.66 o 
   6   4   4     2382.16     2387.36     96.08 o 
   7   4   4       74.62      122.04     22.30 o 
   8   4   4     1406.69     1347.41     60.51 o 
   9   4   4        5.27       -8.36     17.81 o 
  10   4   4     2086.34     1967.97    221.91 o 
  11   4   4      213.27       92.99     48.65 o 
  12   4   4      944.33     1221.49    119.92 o 
  13   4   4       50.42       51.31     29.54 o 
  14   4   4      776.68      929.31    116.64 o 
  15   4   4       31.43       73.95     81.83 o 
  16   4   4      134.06      112.33     43.35 o 
  17   4   4       99.11       -0.02     61.45 o 
   1   5   4    12396.13    12203.40    212.02 o 
   2   5   4      872.31      902.19     45.65 o 
   3   5   4     2429.83     2360.17     89.55 o 
   4   5   4       61.67       47.24     17.33 o 
   5   5   4     1988.50     1952.56     79.51 o 
   6   5   4      303.35      347.18     66.30 o 
   7   5   4      170.85      179.21     32.10 o 
   8   5   4      290.11      357.08     37.05 o 
   9   5   4     4204.29     4222.55    122.20 o 
  10   5   4       53.02       52.73     30.08 o 
  11   5   4      211.24      136.13     54.75 o 
  12   5   4      106.17      197.58     66.50 o 
  13   5   4     2945.63     3009.53    197.73 o 
  14   5   4       19.52        4.28     31.63 o 
  15   5   4      736.58      609.11     74.35 o 
  16   5   4        6.20       58.33     41.21 o 
  17   5   4      197.54      214.98     55.22 o 
  18   5   4        0.10      -35.11     59.36 o 
   0   6   4     6799.84     6430.03    185.21 o 
   1   6   4      379.47      437.59     30.90 o 
   2   6   4      625.07      680.66     77.71 o 
   3   6   4       15.17       -5.73     14.36 o 
   4   6   4     7392.35     7375.94    190.32 o 
   5   6   4      429.94      516.15     43.22 o 
   6   6   4     2325.04     2256.92    108.52 o 
   7   6   4      282.42      295.52     35.95 o 
   8   6   4     2631.08     2719.53     95.25 o 
   9   6   4      387.97      429.97     44.12 o 
  10   6   4     3625.32     3377.22    145.51 o 
  11   6   4     1104.13     1145.81     93.68 o 
  12   6   4      385.67      346.06     81.09 o 
  13   6   4      171.17      152.95     66.36 o 
  14   6   4     1574.15     1712.91    164.25 o 
  15   6   4       67.70       34.48     36.55 o 
  16   6   4        9.17       24.66     37.93 o 
  17   6   4        5.82       -7.66     38.25 o 
   1   7   4     2890.09     2812.12     78.17 o 
   2   7   4      605.38      596.00     38.10 o 
   3   7   4     1841.91     1853.55     74.32 o 
   4   7   4       97.54       76.41     24.92 o 
   5   7   4     5608.78     5729.69    151.43 o 
   6   7   4      154.47      124.97     29.26 o 
   7   7   4       97.21      120.17     37.62 o 
   8   7   4      305.38      256.37     37.70 o 
   9   7   4     3763.82     3973.99    203.23 o 
  10   7   4      181.16      220.35     69.93 o 
  11   7   4       92.14       38.48     34.18 o 
  12   7   4      216.10      166.17     47.28 o 
  13   7   4     1136.95      767.56    122.74 o 
  14   7   4       96.42      100.28     61.30 o 
  15   7   4      166.41       72.16     65.17 o 
  16   7   4       74.91        9.82     39.69 o 
   0   8   4     5268.94     5907.18    188.03 o 
   1   8   4      753.57      765.62     51.09 o 
   2   8   4      210.55      193.79     33.26 o 
   3   8   4       24.60       25.74     30.61 o 
   4   8   4     2105.02     2165.23     93.59 o 
   5   8   4      292.71      356.09     44.35 o 
   6   8   4     1602.39     1501.20     80.06 o 
   7   8   4      864.16      844.01     64.31 o 
   8   8   4     2599.16     2427.52    211.49 o 
   9   8   4       45.64       47.31     36.09 o 
  10   8   4     1051.86      876.46     90.47 o 
  11   8   4       26.58       11.81     40.47 o 
  12   8   4      161.67      158.11     52.46 o 
  13   8   4      137.47       89.63     47.84 o 
  14   8   4      758.22      852.22    136.58 o 
  15   8   4       28.37      -32.73     57.28 o 
   1   9   4      907.05      930.12     93.30 o 
   2   9   4       14.48      -11.08     23.20 o 
   3   9   4     1099.86      940.23     68.33 o 
   4   9   4      243.84      284.17     42.90 o 
   5   9   4     2571.43     2485.91    102.09 o 
   6   9   4       18.87       49.47     31.47 o 
   7   9   4       68.24       70.85     38.09 o 
   8   9   4       63.85      101.61     40.92 o 
   9   9   4     1636.30     1443.20    112.76 o 
  10   9   4       35.50       24.56     37.38 o 
  11   9   4       64.79       71.89     45.97 o 
  12   9   4       47.10       10.60     39.80 o 
  13   9   4      640.24      628.14     89.81 o 
   0  10   4     6611.11     6928.12    342.20 o 
   1  10   4       27.29        4.16     47.83 o 
   2  10   4      271.40      266.42     44.79 o 
   3  10   4      192.83      139.55     36.99 o 
   4  10   4     3361.83     3361.56    126.76 o 
   5  10   4       16.35        9.91     28.76 o 
   6  10   4      292.86      396.68     67.20 o 
   7  10   4       19.59       -7.23     32.14 o 
   8  10   4      473.57      495.27     77.04 o 
   9  10   4       54.59      102.31     46.55 o 
  10  10   4      295.51      190.71     58.31 o 
  11  10   4        4.91      -36.83     36.83 o 
   1  11   4      850.40      808.87     92.02 o 
   2  11   4       59.61       50.59     42.11 o 
   3  11   4      399.74      415.73     90.61 o 
   4  11   4        9.49      -11.47     29.94 o 
   5  11   4     1240.19     1319.34    113.51 o 
   6  11   4        3.51        7.43     37.66 o 
   7  11   4       27.34       17.27     55.27 o 
   8  11   4       60.87       75.63     52.11 o 
   0  12   4      867.80      827.82    143.72 o 
   1  12   4       69.65       90.22     49.99 o 
   2  12   4       35.07       76.42     81.53 o 
   6   0   5    19204.42    18102.58    565.52 o 
   8   0   5     5401.46     5440.46    208.29 o 
  10   0   5     3297.90     3439.36    158.90 o 
  12   0   5     2465.01     2296.13    138.37 o 
   5   1   5     2666.12     2726.70     92.99 o 
   6   1   5     1324.23     1226.70     62.04 o 
   7   1   5    12939.44    12692.92    410.63 o 
   8   1   5     1361.90     1403.37    109.58 o 
   9   1   5      599.47      634.25     43.68 o 
  10   1   5       62.02       80.34     25.11 o 
  11   1   5     5215.97     5300.37    158.10 o 
  12   1   5      449.50      555.25     73.50 o 
  13   1   5      522.14      599.59     81.98 o 
   1   2   5     2880.96     2603.64     75.17 o 
   2   2   5    20365.55    20858.22    444.81 o 
   3   2   5     6526.01     6533.10    210.52 o 
   4   2   5     2597.52     2563.79     93.88 o 
   5   2   5      294.46      277.77     26.48 o 
   6   2   5    18881.31    19495.46    591.40 o 
   7   2   5      205.45      166.49     28.27 o 
   8   2   5     4588.30     4355.40    178.39 o 
   9   2   5      186.88      147.74     35.11 o 
  10   2   5     3021.48     2975.83    103.96 o 
  11   2   5       50.98       25.74     32.14 o 
  12   2   5     2120.77     2151.07    139.56 o 
  13   2   5       35.95       40.32     41.81 o 
  14   2   5      207.32      229.27     64.42 o 
   0   3   5      541.68      559.86     48.50 o 
   1   3   5    10111.60    10386.16    252.03 o 
   2   3   5     2475.05     2606.84     97.82 o 
   3   3   5    13434.21    12270.63    403.94 o 
   4   3   5     1060.90      993.50     74.32 o 
   5   3   5     3781.63     4168.68    101.41 o 
   6   3   5      190.84      140.63     38.16 o 
   7   3   5    12083.21    12070.22    292.52 o 
   8   3   5       10.77       19.25     16.54 o 
   9   3   5      639.50      546.21     44.74 o 
  10   3   5      156.25      244.89     58.92 o 
  11   3   5     4060.46     4479.63    224.06 o 
  12   3   5        0.95       -1.81     22.56 o 
  13   3   5      331.53      341.75     72.01 o 
  14   3   5       40.90      101.32     49.40 o 
  15   3   5     1151.31     1014.53    118.88 o 
   1   4   5      988.47      900.57     47.23 o 
   2   4   5    22173.68    23640.46    426.96 o 
   3   4   5     1472.18     1600.50     54.09 o 
   4   4   5     1342.50     1444.46    119.25 o 
   5   4   5      877.57     1069.06     74.40 o 
   6   4   5     2686.74     2744.14     81.79 o 
   7   4   5       46.69       32.93     16.84 o 
   8   4   5      991.47     1038.14     88.00 o 
   9   4   5       12.13      -12.05     30.65 o 
  10   4   5     2019.09     2264.59    145.66 o 
  11   4   5       30.46      -13.84     36.00 o 
  12   4   5     1448.80     1386.49    131.52 o 
  13   4   5       75.93       68.10     32.44 o 
  14   4   5       55.42       29.19     32.32 o 
  15   4   5      158.42      109.83     70.82 o 
  16   4   5     1437.06     1642.09    153.69 o 
   0   5   5     2255.48     2070.28    120.07 o 
   1   5   5     9249.59     9007.32    191.05 o 
   2   5   5      212.32      165.10     23.54 o 
   3   5   5     6485.88     6477.49    150.21 o 
   4   5   5      477.25      665.20     41.95 o 
   5   5   5      844.68      957.25     50.28 o 
   6   5   5       61.05       47.91     18.50 o 
   7   5   5     3270.76     3373.18    100.87 o 
   8   5   5       94.14       95.09     39.39 o 
   9   5   5       20.68       36.80     27.27 o 
  10   5   5      460.75      454.08     79.30 o 
  11   5   5     3380.18     3445.46    201.15 o 
  12   5   5      628.31      680.08    105.04 o 
  13   5   5      538.85      540.37     94.48 o 
  14   5   5      138.45      210.23     69.93 o 
  15   5   5     1214.83     1250.31     99.54 o 
  16   5   5       64.61       58.46     41.24 o 
   1   6   5     1179.19     1287.01     55.91 o 
   2   6   5    12151.05    12180.96    440.80 o 
   3   6   5       19.13       25.84     17.78 o 
   4   6   5      933.16      893.53     53.27 o 
   5   6   5      505.46      481.05     41.75 o 
   6   6   5     5256.92     5458.46    144.68 o 
   7   6   5      371.79      390.63     44.31 o 
   8   6   5     2772.21     2769.15    125.01 o 
   9   6   5       78.46       -1.07     26.19 o 
  10   6   5     1710.45     1536.50    104.69 o 
  11   6   5      181.59      373.59     83.61 o 
  12   6   5     1511.12     2005.56    168.72 o 
  13   6   5      150.99       90.31     56.09 o 
  14   6   5      318.15      198.18     73.05 o 
  15   6   5        5.71      -24.55     49.99 o 
  16   6   5      293.39      280.78     58.16 o 
  17   6   5       11.66      -13.33    109.35 o 
   0   7   5      502.95      572.89    150.42 o 
   1   7   5     1129.38     1278.86     63.40 o 
   2   7   5      205.03      191.53     29.92 o 
   3   7   5     2279.43     2222.33     82.77 o 
   4   7   5      264.86      259.98     35.07 o 
   5   7   5      297.95      338.97     39.87 o 
   6   7   5       16.09       35.88     21.39 o 
   7   7   5     4395.16     4401.24    290.12 o 
   8   7   5      367.56      320.02     55.49 o 
   9   7   5      149.41      101.03     45.38 o 
  10   7   5      251.77      221.73     67.92 o 
  11   7   5     2781.23     2264.29    197.28 o 
  12   7   5      130.73      239.28     54.77 o 
  13   7   5      216.06      266.02     79.60 o 
  14   7   5       11.69        0.15     50.29 o 
  15   7   5      340.01      409.59     99.68 o 
  16   7   5        5.84       25.90     62.34 o 
   1   8   5     1183.93     1298.58    104.65 o 
   2   8   5     2037.50     1887.45     80.10 o 
   3   8   5      255.39      338.23     41.34 o 
   4   8   5      323.17      256.06     38.22 o 
   5   8   5      287.81      213.56     58.65 o 
   6   8   5     3413.85     3608.82    201.30 o 
   7   8   5      371.78      428.65    171.32 o 
   8   8   5     1557.45     1595.66    110.39 o 
   9   8   5       23.59      -10.47     29.70 o 
  10   8   5      626.02      472.46     70.25 o 
  11   8   5       25.00       19.86     36.65 o 
  12   8   5     1018.37      844.64     95.15 o 
  13   8   5       19.69       -9.22     50.88 o 
  14   8   5       58.29       68.74     62.79 o 
   0   9   5     1058.32     1121.81    129.14 o 
   1   9   5      667.69      684.73     58.18 o 
   2   9   5       19.06       29.43     26.47 o 
   3   9   5     2409.09     2310.30     97.07 o 
   4   9   5      158.92      114.96     30.64 o 
   5   9   5      504.12      620.14     73.67 o 
   6   9   5        1.73        4.66     31.09 o 
   7   9   5     1690.44     1833.75    120.40 o 
   8   9   5      215.70      186.57     50.90 o 
   9   9   5       33.01       68.80     41.47 o 
  10   9   5       24.69       -6.46     45.45 o 
  11   9   5     1211.65     1218.02    112.08 o 
  12   9   5       20.60      -15.99     37.57 o 
  13   9   5      115.93      -35.25     40.72 o 
   1  10   5      107.08      -16.56     56.24 o 
   2  10   5     3934.15     4006.98    172.57 o 
   3  10   5        6.44        4.31     26.15 o 
   4  10   5      483.77      510.97    117.02 o 
   5  10   5      150.79      111.71     73.35 o 
   6  10   5      590.69      657.32     82.20 o 
   7  10   5       12.58       22.80     39.63 o 
   8  10   5      479.69      342.54     80.12 o 
   9  10   5       12.52       15.68     40.52 o 
  10  10   5      140.24      207.61    103.18 o 
  11  10   5        5.50       -2.86     44.19 o 
   0  11   5       21.26        0.74     54.45 o 
   1  11   5      462.43      591.37     93.21 o 
   2  11   5        1.12      -14.67     44.63 o 
   3  11   5     1186.32     1369.08    161.72 o 
   4  11   5        7.81       35.07     40.36 o 
   5  11   5      139.46      190.59     56.49 o 
   6  11   5      169.61      200.00     57.41 o 
   7  11   5     1071.09     1147.96    111.59 o 
   6   0   6     6309.36     5944.53    201.90 o 
   8   0   6     4119.54     4118.99    163.96 o 
  10   0   6     3286.38     3381.34    158.90 o 
   6   1   6      371.53      432.95     31.84 o 
   7   1   6     2580.15     2445.95    103.25 o 
   8   1   6     1215.63     1183.91    100.05 o 
   9   1   6     6542.69     6634.99    175.85 o 
  10   1   6      231.34      229.57     47.61 o 
  11   1   6      462.46      440.24     64.42 o 
   0   2   6     2739.33     2633.71    104.15 o 
   1   2   6     1047.54     1017.81     52.97 o 
   2   2   6     1066.99     1004.27     46.42 o 
   3   2   6     7445.32     8101.55    246.38 o 
   4   2   6    10493.97    10062.78    304.55 o 
   5   2   6     1248.33     1508.93     58.02 o 
   6   2   6    10003.52    10474.90    330.00 o 
   7   2   6     2644.93     2759.28    107.72 o 
   8   2   6     5691.49     5567.67    195.94 o 
  11   2   6      531.64      484.43     68.74 o 
  12   2   6      400.87      394.12     67.10 o 
   1   3   6    14104.70    14455.00    327.63 o 
   2   3   6      263.38      288.55     26.34 o 
   3   3   6     4516.24     4271.37    119.15 o 
   4   3   6      907.22      870.75     42.42 o 
   5   3   6     9192.90     9801.81    303.66 o 
   6   3   6      262.03      363.32     35.56 o 
   7   3   6      192.10      241.92     33.18 o 
  12   3   6       24.21       27.08     34.67 o 
  13   3   6      928.22     1088.03    108.46 o 
   0   4   6    11023.87    10643.76    357.97 o 
   1   4   6      766.78      940.59     48.81 o 
   2   4   6     3807.08     3867.25    118.12 o 
   3   4   6      294.45      405.00     35.82 o 
   4   4   6     6565.75     6565.89    175.23 o 
   5   4   6     2369.50     2500.51    125.05 o 
   6   4   6     1554.02     1545.04    103.36 o 
   7   4   6      398.44      385.26     37.68 o 
   8   4   6     1176.51      890.01     97.30 o 
   9   4   6       24.44       43.74     35.71 o 
  10   4   6     3161.76     3236.42    187.31 o 
  11   4   6        4.12       46.87     43.89 o 
  14   4   6     1490.46     1121.95    121.40 o 
   1   5   6    13637.61    14007.46    331.14 o 
   2   5   6     1543.72     1505.03     71.86 o 
   3   5   6     1518.09     1628.55    148.41 o 
   4   5   6       23.17        8.24     15.52 o 
   5   5   6     2634.37     2594.03    136.09 o 
   6   5   6       28.30        2.55     16.83 o 
   7   5   6      294.30      253.86     53.19 o 
   8   5   6       33.80       26.57     42.33 o 
   9   5   6     4524.60     4792.97    245.49 o 
  10   5   6      297.93      425.21     79.75 o 
  11   5   6      117.20       90.31     53.26 o 
  12   5   6      308.27      255.01     74.84 o 
  13   5   6     2367.17     2500.26    179.73 o 
  15   5   6      471.77      449.91     89.86 o 
   0   6   6    10272.38     9598.73    368.38 o 
   1   6   6      611.75      684.81     62.56 o 
   2   6   6     1106.94     1152.94     71.35 o 
   3   6   6      257.16      231.33     30.77 o 
   4   6   6     4875.60     5050.85    202.35 o 
   5   6   6      410.42      497.96     50.36 o 
   6   6   6     1102.44     1158.28     82.14 o 
   7   6   6      192.47      219.26     63.45 o 
   8   6   6     2384.72     2250.36    114.70 o 
   9   6   6       13.99      -14.71     25.18 o 
  10   6   6     2511.76     2572.26    206.51 o 
  11   6   6      866.34      799.99    116.79 o 
  12   6   6      467.48      490.98     97.15 o 
  13   6   6      351.20      236.26     76.77 o 
  14   6   6      896.41     1051.13    140.00 o 
  15   6   6       14.39      -25.44     50.44 o 
   1   7   6     1007.10     1050.99    106.30 o 
   2   7   6       14.80        0.61     25.70 o 
   3   7   6      775.84      692.44     51.52 o 
   4   7   6       51.49       51.47     22.42 o 
   5   7   6     2506.77     2607.20    196.90 o 
   6   7   6      547.71      638.54     67.62 o 
   7   7   6      209.95      247.79     46.96 o 
   8   7   6      257.20      357.67     86.81 o 
   9   7   6     3429.37     3515.05    201.00 o 
  10   7   6      231.03      201.87     48.43 o 
  11   7   6      149.79      142.04     48.48 o 
  12   7   6      347.21      372.55     90.31 o 
  13   7   6      793.87      959.63    138.07 o 
  14   7   6      102.00        1.49     61.00 o 
  15   7   6      255.13      347.40    103.55 o 
   0   8   6     3560.39     3729.48    205.91 o 
   1   8   6      480.56      411.21     54.64 o 
   2   8   6       53.43       72.25     28.77 o 
   3   8   6       37.73       17.34     22.67 o 
   4   8   6     2858.03     2704.07    104.89 o 
   5   8   6      263.92      193.58     44.19 o 
   6   8   6     1302.53     1319.99    174.89 o 
   7   8   6      159.19      224.31     49.18 o 
   8   8   6     1782.24     1900.29    255.90 o 
   9   8   6       12.96       10.68     32.01 o 
  10   8   6      986.81      897.11     93.24 o 
  11   8   6       16.05      -13.85     60.48 o 
  12   8   6      333.52      274.46     61.37 o 
  13   8   6      167.30      145.66     69.63 o 
  14   8   6      487.23      474.91    114.41 o 
   1   9   6     1345.53     1281.15     96.56 o 
   2   9   6      232.11      232.20     81.35 o 
   3   9   6      881.30      894.14     66.96 o 
   4   9   6       67.37      103.54     40.35 o 
   5   9   6     3642.19     3976.14    164.89 o 
   6   9   6       20.81       13.15     61.52 o 
   7   9   6      247.07      160.66     87.56 o 
   8   9   6       53.14      127.79     46.59 o 
   9   9   6     1358.52     1330.97    155.03 o 
  10   9   6       41.87       -9.61     36.82 o 
  11   9   6       32.55        4.87     38.72 o 
  12   9   6       53.87      -20.61     40.08 o 
   0  10   6     4170.99     4664.87    263.34 o 
   1  10   6       82.93       51.77     40.46 o 
   2  10   6       70.91      177.99    138.81 o 
   3  10   6      100.21      109.31     62.19 o 
   4  10   6     1825.08     1981.60    123.07 o 
   5  10   6       19.03       48.53     37.65 o 
   6  10   6      215.51      151.86     50.14 o 
   7  10   6       59.29       32.77     38.25 o 
   8  10   6      483.01      358.75     68.19 o 
   9  10   6       80.38      135.20     53.32 o 
  10  10   6      351.38      315.00     72.67 o 
   1  11   6      766.02      790.84    198.85 o 
   2  11   6       66.93       65.02     63.83 o 
   3  11   6      374.83       98.49     68.29 o 
   4  11   6        4.58       24.51     42.73 o 
   5  11   6     1280.63     1168.07    108.89 o 
   6  11   6       10.77      -17.91     44.11 o 
   7  11   6       39.52      -32.77     42.34 o 
   6   0   7    11147.30    10951.00    339.37 o 
   8   0   7     1072.93     1116.90     67.25 o 
   6   1   7       12.62       18.60     11.16 o 
   7   1   7     7767.63     7859.63    244.45 o 
   9   1   7      152.75      157.86     35.11 o 
  10   1   7      311.31      464.64     57.88 o 
   6   2   7    20372.23    20040.00    580.24 o 
  11   2   7        2.93       30.80     30.95 o 
   0   3   7      138.47      138.51     30.50 o 
   1   3   7     6834.43     6497.44    163.14 o 
   2   3   7     1413.60     1300.89     52.26 o 
   3   3   7     8376.51     8623.32    270.78 o 
   4   3   7      209.26      264.23     27.38 o 
   5   3   7     1107.07     1131.77     57.73 o 
  12   3   7       29.18       34.22     35.11 o 
   1   4   7      880.80      933.53     50.35 o 
   2   4   7     7902.92     7801.44    210.00 o 
   3   4   7       68.59       99.66     23.66 o 
   4   4   7      648.66      592.40     41.74 o 
   5   4   7      856.80      919.28    118.73 o 
   0   5   7      887.16      912.47     81.09 o 
   1   5   7     7421.61     7906.65    209.49 o 
   2   5   7       77.02       79.83     23.60 o 
   3   5   7     5070.31     5105.18    282.16 o 
   4   5   7        7.62       18.92     18.77 o 
   5   5   7      651.27      696.89     86.89 o 
   6   5   7      158.25      133.90     51.92 o 
   7   5   7     2067.16     2033.38    145.21 o 
   1   6   7      500.23      584.15     59.74 o 
   2   6   7    10051.40    10510.00    274.76 o 
   3   6   7        5.11       38.82     24.67 o 
   4   6   7      699.75      652.15     88.15 o 
   5   6   7      283.69      356.33     70.52 o 
   6   6   7     2156.77     2624.64    163.21 o 
   7   6   7       32.42       18.88     26.35 o 
   8   6   7     1413.63     1534.22    100.38 o 
   9   6   7       20.25       -6.96     30.97 o 
  10   6   7      917.75      910.54    121.40 o 
   0   7   7      235.45      274.20     63.08 o 
   1   7   7     1146.22     1242.70     77.11 o 
   2   7   7      198.81      235.60     41.37 o 
   3   7   7     2882.71     2998.62    117.49 o 
   4   7   7      171.25      174.07     57.43 o 
   5   7   7      400.83      446.38     58.01 o 
   6   7   7      362.62      290.38     48.85 o 
   7   7   7     4698.33     4919.74    185.00 o 
   8   7   7       38.60       23.26     33.79 o 
   9   7   7      171.81      149.10     44.97 o 
  10   7   7      403.14      281.76     58.51 o 
  11   7   7     2257.90     1896.66    179.13 o 
  12   7   7      153.43      125.42     67.84 o 
   1   8   7      178.55      174.35     40.34 o 
   2   8   7     1555.31     1690.68     99.19 o 
   3   8   7        2.90      -16.96     34.07 o 
   4   8   7      722.28      997.57    119.47 o 
   5   8   7      184.03      313.84     96.63 o 
   6   8   7     1752.68     1743.06    168.87 o 
   7   8   7      218.30      167.27     46.67 o 
   8   8   7     1199.73     1526.27    149.45 o 
   9   8   7       53.81       62.16     38.68 o 
  10   8   7      488.28      510.17     83.39 o 
  11   8   7        1.01       15.19     40.08 o 
  12   8   7      873.99     1072.56    148.04 o 
   0   9   7     2529.01     2617.35    176.01 o 
   1   9   7     1107.59     1176.64     91.67 o 
   2   9   7       75.79      129.74     58.47 o 
   3   9   7     2170.24     2320.68    174.82 o 
   4   9   7       30.37       83.47     56.69 o 
   5   9   7      443.61      627.10     89.57 o 
   6   9   7       49.91       65.41     40.00 o 
   7   9   7     1399.00     1306.07    107.08 o 
   8   9   7       27.43       24.18     60.33 o 
   9   9   7       11.77      -23.24     37.35 o 
  10   9   7       58.76       40.20     78.33 o 
  11   9   7      364.63      467.95     76.21 o 
  12   9   7       19.76       14.88     65.17 o 
   1  10   7      118.44       33.77     52.37 o 
   2  10   7     1334.34     1436.33    154.14 o 
   3  10   7       23.67       -9.22     47.91 o 
   4  10   7      176.59      188.21     69.93 o 
   5  10   7       37.88       79.00     61.00 o 
   6  10   7      596.30      566.39     79.11 o 
   7  10   7        6.92      -34.08     34.08 o 
   8  10   7      527.06      517.37     78.04 o 
   9  10   7       36.94       80.46     45.99 o 
  10  10   7      269.64      172.68    147.59 o 
   1  11   7      470.54      432.36    102.06 o 
   2  11   7       86.47        3.72     58.32 o 
   3  11   7     1293.86     1227.44    157.26 o 
   4  11   7       14.68       34.67     56.83 o 
   5  11   7      174.91       93.88     66.80 o 
   6  11   7       39.40       84.51     68.29 o 
   6   0   8     7040.33     6779.04    219.45 o 
   1   3   8     5863.47     5690.71    207.55 o 
   2   3   8     3170.52     3253.68    126.61 o 
   3   3   8     1974.58     1925.96     81.09 o 
   0   4   8     7568.82     7464.92    271.23 o 
   1   4   8      257.19      321.66     50.29 o 
   2   4   8      191.79      249.76     37.94 o 
   3   4   8      428.84      413.50     65.46 o 
   4   4   8     4485.48     4635.85    212.61 o 
   1   5   8     7750.73     7876.58    209.16 o 
   2   5   8       30.05       87.90     24.61 o 
   3   5   8     1929.61     1977.29    133.75 o 
   4   5   8       59.97       87.04     42.40 o 
   5   5   8     3099.05     3323.61    180.47 o 
   6   5   8      137.84      165.00     51.63 o 
   0   6   8     7463.34     7883.29    301.88 o 
   1   6   8       53.62       34.30     23.79 o 
   2   6   8      369.84      406.17     55.94 o 
   3   6   8      110.98       75.28     45.82 o 
   4   6   8     3193.14     3580.26    188.65 o 
   5   6   8      329.73      300.98     68.59 o 
   6   6   8      755.45      590.21     92.84 o 
   7   6   8      268.83      188.21     61.89 o 
   8   6   8     1128.71      996.38    123.19 o 
   1   7   8     1572.86     1493.86    100.05 o 
   2   7   8      212.69      165.89     52.37 o 
   3   7   8     1427.60     1480.96    129.44 o 
   4   7   8       26.90       -8.63     34.96 o 
   5   7   8     3155.98     2722.68    177.35 o 
   6   7   8      854.05      788.39    110.99 o 
   7   7   8      381.91      198.32     67.99 o 
   8   7   8      170.11      -13.24     44.34 o 
   9   7   8     3696.90     4024.66    243.70 o 
   0   8   8     1715.32     1632.12    135.24 o 
   1   8   8       18.78       -3.44     29.23 o 
   2   8   8      105.47       61.74     46.12 o 
   3   8   8      228.35      242.21     69.63 o 
   4   8   8     2578.64     2461.43    174.22 o 
   5   8   8       15.88        8.78     41.66 o 
   6   8   8      590.63      368.53     85.85 o 
   7   8   8       24.21       26.48     49.40 o 
   8   8   8      837.21      812.04    126.76 o 
   9   8   8       34.66      -21.57     45.08 o 
  10   8   8      824.02      665.35    120.96 o 
   1   9   8     1558.09     1716.18    152.20 o 
   2   9   8       57.44       40.32     52.07 o 
   3   9   8     1044.40     1412.37    142.38 o 
   4   9   8       48.83      168.12     65.61 o 
   5   9   8     2211.59     2337.05    180.32 o 
   6   9   8        2.15       -2.98     45.08 o 
   7   9   8      186.77      144.47     69.18 o 
   8   9   8       58.89       25.29     57.58 o 
   9   9   8      761.71      706.56    125.27 o 
  10   9   8        9.63       -4.91     60.40 o 
  11   9   8       25.42       59.81     67.40 o 
   1  10   8       13.47      -41.51     47.16 o 
   2  10   8       38.43       41.81     55.79 o 
   3  10   8       97.98       23.95     51.63 o 
   4  10   8      512.49      719.95    121.11 o 
   5  10   8        2.09      -42.10     42.10 o 
   6  10   8      250.44      205.47     81.83 o 
   7  10   8       56.71        8.78     56.54 o 
   8  10   8      606.41      416.88    110.10 o 
   9  10   8       20.75       27.38     65.31 o 
   3  11   8      469.33      233.14     85.25 o 
   4  11   8        1.31       32.29     61.60 o 
   5  11   8     1206.93     1441.54    171.54 o 
   1   4   9      463.58      563.07     41.01 o 
   2   4   9     7121.07     7261.97    186.11 o 
   0   5   9       34.29       -0.30     29.46 o 
   1   5   9     4136.21     4132.33    129.12 o 
   2   5   9      697.16      717.12     80.64 o 
   3   5   9     4869.70     5184.26    227.93 o 
   4   5   9      907.12     1075.53    102.51 o 
   1   6   9       15.03       -0.69     23.89 o 
   2   6   9     2216.00     2170.11    138.37 o 
   3   6   9      956.06     1039.08    104.30 o 
   4   6   9      206.01      246.98     63.23 o 
   5   6   9      192.01      220.64     64.87 o 
   6   6   9     1139.61     1202.44    125.27 o 
   0   7   9       27.88       79.60     43.00 o 
   1   7   9     1379.77     1486.02    124.08 o 
   2   7   9      107.30       93.14     48.65 o 
   3   7   9     2489.37     2681.03    166.49 o 
   4   7   9      133.65      110.40     54.16 o 
   5   7   9     1140.04     1085.06    122.45 o 
   6   7   9      108.15       45.82     46.57 o 
   7   7   9     2967.95     2722.39    191.93 o 
   8   7   9       12.72      -12.35     41.21 o 
   1   8   9      124.13       37.94     42.25 o 
   2   8   9     2353.78     2137.68    152.80 o 
   3   8   9      659.28      516.42     89.86 o 
   4   8   9      524.92      568.79     96.11 o 
   5   8   9       30.38       -9.52     43.44 o 
   6   8   9     1275.91     1216.58    140.90 o 
   7   8   9      108.10      123.49     61.45 o 
   8   8   9      543.33      508.09    106.82 o 
   9   8   9        6.36        9.22     55.64 o 
   2   9   9       31.86       95.22     54.90 o 
   3   9   9     1785.59     1799.20    162.77 o 
   4   9   9       26.53      -18.90     44.49 o 
   5   9   9      294.39      327.47     81.83 o 
   6   9   9       35.35      -38.09     46.42 o 
   7   9   9     1301.51     1374.14    158.45 o 
   8   9   9       54.76        5.21     56.69 o 
   9   9   9      136.73      195.20     77.66 o 
  10   9   9        7.14       45.97     62.19 o 
   3  10   9       22.70       44.93     59.07 o 
   4  10   9       32.45      -18.45     46.27 o 
   5  10   9       24.27       22.17     56.39 o 
   6  10   9      532.50      606.13    122.00 o 
   7  10   9       13.63       -4.31     56.98 o 
   8  10   9      327.35      464.05    107.27 o 
   4  11   9       15.99       49.40     69.93 o 
   1   5  10     3648.87     3950.72    183.00 o 
   2   5  10       19.07      -25.14     29.76 o 
   3   5  10     1476.74     1512.50    113.52 o 
   1   6  10      155.17      153.54     51.33 o 
   2   6  10       45.66       99.83     43.89 o 
   3   6  10      459.36      396.80     74.09 o 
   4   6  10     1779.02     1723.92    134.94 o 
   5   6  10      212.32      123.04     56.83 o 
   2   7  10       85.88       35.41     42.40 o 
   3   7  10      559.90      337.14     75.88 o 
   4   7  10       60.40       32.58     46.27 o 
   5   7  10     3085.43     3166.35    195.05 o 
   6   7  10      105.85      115.75     59.07 o 
   2   8  10       39.00       51.78     46.72 o 
   3   8  10      397.11      503.92     92.10 o 
   4   8  10     2642.16     2560.07    179.43 o 
   5   8  10      157.45      166.93     65.31 o 
   6   8  10      390.22      411.23     91.05 o 
   7   8  10       49.67       79.00     61.60 o 
   8   8  10      480.38      442.47    101.17 o 
   4   9  10       26.19       51.33     57.73 o 
   5   9  10      787.79      885.54    128.99 o 
   6   9  10        9.18       81.68     57.73 o 
   7   9  10       35.78       81.53     63.23 o 
   8   9  10       65.95       28.57     63.68 o 
   5  10  10        7.72       14.28     57.28 o 
   6  10  10      188.06       49.54     65.91 o 
   7  10  10       43.81      109.65     76.92 o 
   2   6  11     1236.50     1227.89    109.50 o 
   3   6  11      354.58      368.83     72.16 o 
   3   7  11     1584.98     1787.90    137.03 o 
   4   7  11       89.25       61.00     52.07 o 
   5   7  11      188.64      247.57     73.05 o 
   4   8  11      331.62      177.79     70.52 o 
   5   8  11      138.59       54.45     57.88 o 
   6   8  11      952.28      902.50    129.59 o 
   5   9  11      139.92       83.47     61.89 o 
   6   9  11       17.21      -28.57     52.07 o 
   7   9  11      633.70      704.33    126.02 o 
                                                 
